# Supplementary material for: Epigenetic adaptations of the masticatory mucosa to periodontal inflammation
Source: Clin Epigenetics. 2021 Nov 3;13:203. doi: 10.1186/s13148-021-01190-7 (PMC8567676; doi:10.1186/s13148-021-01190-7)
Supplement: Supplementary file 1 — Additional file 1 (xlsx). EpiDish results for cell culture and biopsies. Given are the estimations for the proportions of the major cell types epithelial cells (Epi), fibroblasts (Fib), and immune cells (IC) per sample. [file 13148_2021_1190_MOESM1_ESM.xlsx]

## Sheet: EpiDish_full
idat_ID	sample_type	Epi	Fib	IC
202908430079_R07C01	cell culture, immortalized gingival epithelial cells	1	0	0
202908430079_R05C01	cell culture, immortalized gingival fibroblasts	0	0.998527	0.00147306
202908430105_R07C01	cell culture, primary gingival epithelial cells	1	0	0
202908430105_R05C01	cell culture, primary gingival epithelial cells	1	0	0
202908430105_R04C01	cell culture, primary gingival epithelial cells	1	0	0
202908430105_R03C01	cell culture, primary gingival epithelial cells	1	0	0
202908430095_R06C01	cell culture, primary gingival epithelial cells	1	0	0
202908430105_R01C01	cell culture, primary gingival fibroblasts	0.0081295	0.968762	0.0231086
202908430095_R08C01	cell culture, primary gingival fibroblasts	0	0.943367	0.0566335
202908430095_R07C01	cell culture, primary gingival fibroblasts	0	0.940981	0.0590189
202908430105_R02C01	cell culture, primary gingival fibroblasts	0.0163973	0.876201	0.107401
202908430140_R01C01	gingival biopsy, healthy	0.318735	0.220499	0.460766
202908430140_R03C01	gingival biopsy, healthy	0.469426	0.277299	0.253275
202908430097_R01C01	gingival biopsy, healthy	0.761261	0.061483	0.177256
202915470003_R04C01	gingival biopsy, healthy	0.552945	0.235646	0.211409
202908430060_R05C01	gingival biopsy, healthy	0.552171	0.257583	0.190246
202915470003_R01C01	gingival biopsy, healthy	0.57575	0.268381	0.15587
202908430079_R04C01	gingival biopsy, healthy	0.473654	0.290402	0.235944
202915470003_R03C01	gingival biopsy, healthy	0.585353	0.245491	0.169156
202908430079_R02C01	gingival biopsy, healthy	0.536392	0.298085	0.165523
202908430097_R05C01	gingival biopsy, healthy	0.643577	0.134495	0.221928
202908430140_R04C01	gingival biopsy, healthy	0.881822	0.0187863	0.0993918
202908430095_R04C01	gingival biopsy, healthy	0.358222	0.174393	0.467385
202908540047_R04C01	gingival biopsy, healthy	0.567626	0.246105	0.186269
202908420026_R05C01	gingival biopsy, healthy	0.505073	0.250247	0.24468
202915460107_R03C01	gingival biopsy, healthy	0.418552	0.239282	0.342166
202908430060_R02C01	gingival biopsy, healthy	0.481596	0.208668	0.309735
202908420007_R06C01	gingival biopsy, healthy	0.500449	0.2945	0.20505
202915470003_R05C01	gingival biopsy, healthy	0.639859	0.202652	0.157489
202908430059_R05C01	gingival biopsy, healthy	0.561299	0.270029	0.168672
202908540046_R04C01	gingival biopsy, healthy	0.439779	0.179566	0.380655
202908420026_R02C01	gingival biopsy, healthy	0.496501	0.236697	0.266803
202908430060_R01C01	gingival biopsy, healthy	0.62987	0.210393	0.159738
202908430097_R07C01	gingival biopsy, healthy	0.669963	0.142915	0.187121
202915420073_R05C01	gingival biopsy, healthy	0.276868	0.133976	0.589156
202908430060_R08C01	gingival biopsy, healthy	0.481486	0.159917	0.358597
202915420066_R01C01	gingival biopsy, healthy	0.0433186	0.174915	0.781767
202915420066_R04C01	gingival biopsy, healthy	0.42392	0.190115	0.385966
202908540046_R03C01	gingival biopsy, healthy	0.49031	0.215464	0.294227
202908420026_R06C01	gingival biopsy, healthy	0.554646	0.255427	0.189927
202908540046_R02C01	gingival biopsy, healthy	0.483967	0.16257	0.353463
202908430095_R05C01	gingival biopsy, healthy	0.549802	0.186064	0.264134
202915420073_R07C01	gingival biopsy, healthy	0.504864	0.165191	0.329945
202908430097_R02C01	gingival biopsy, healthy	0.578265	0.135762	0.285973
202908540046_R05C01	gingival biopsy, healthy	0.646989	0.19037	0.162642
202908540136_R02C01	gingival biopsy, healthy	0.637455	0.190776	0.171769
202908540047_R02C01	gingival biopsy, healthy	0.297477	0.174212	0.528311
202915470003_R08C01	gingival biopsy, healthy	0.545516	0.121857	0.332627
202908540136_R08C01	gingival biopsy, healthy	0.755336	0.112243	0.132421
202908540047_R05C01	gingival biopsy, healthy	0.459482	0.277381	0.263137
202915460107_R07C01	gingival biopsy, healthy	0.402278	0.274889	0.322833
202915460107_R08C01	gingival biopsy, healthy	0.11208	0.143492	0.744429
202908430097_R06C01	gingival biopsy, healthy	0.639614	0.196628	0.163758
202908430097_R04C01	gingival biopsy, healthy	0.496515	0.300324	0.203161
202908540047_R01C01	gingival biopsy, healthy	0.597972	0.202899	0.19913
202908420007_R04C01	gingival biopsy, healthy	0.480378	0.304753	0.214869
202915470003_R07C01	gingival biopsy, healthy	0.398859	0.30219	0.298951
202908420007_R08C01	gingival biopsy, healthy	0.562564	0.230709	0.206727
202908540136_R07C01	gingival biopsy, healthy	0.339991	0.148875	0.511133
202908430097_R08C01	gingival biopsy, healthy	0.480588	0.318541	0.200872
202915470003_R06C01	gingival biopsy, healthy	0.755307	0.0998823	0.144811
202908420007_R02C01	gingival biopsy, healthy	0.483644	0.297598	0.218758
202908430060_R06C01	gingival biopsy, healthy	0.548328	0.209866	0.241805
202908430140_R07C01	gingival biopsy, healthy	0.616327	0.192614	0.191059
202915420073_R04C01	gingival biopsy, healthy	0.134269	0.163502	0.702229
202908540047_R08C01	gingival biopsy, healthy	0.681088	0.160172	0.15874
202908420026_R07C01	gingival biopsy, healthy	0.508764	0.294442	0.196793
202878330156_R08C01	gingival biopsy, healthy	0.795962	0.078389	0.125649
203163300108_R05C01	gingival biopsy, healthy	0.638579	0.209811	0.15161
202908420007_R01C01	gingival biopsy, healthy	0.623101	0.0660631	0.310836
203163300108_R07C01	gingival biopsy, healthy	0.680155	0.161784	0.158061
202915460107_R04C01	gingival biopsy, inflamed	0.54156	0.173339	0.285101
202908430060_R04C01	gingival biopsy, inflamed	0.0514859	0.206091	0.742423
202908430140_R08C01	gingival biopsy, inflamed	0.516641	0.0754135	0.407946
202908540046_R08C01	gingival biopsy, inflamed	0.410952	0.193211	0.395837
202908540136_R01C01	gingival biopsy, inflamed	0.474735	0.119174	0.406092
202908540046_R07C01	gingival biopsy, inflamed	0.660299	0.103984	0.235717
202908430059_R07C01	gingival biopsy, inflamed	0.22854	0.156074	0.615386
202908420026_R01C01	gingival biopsy, inflamed	0.300152	0.143978	0.55587
202908430095_R02C01	gingival biopsy, inflamed	0.229527	0.171545	0.598928
202908430060_R07C01	gingival biopsy, inflamed	0.338617	0.384053	0.27733
202908430059_R02C01	gingival biopsy, inflamed	0.196523	0.142492	0.660986
202915420066_R02C01	gingival biopsy, inflamed	0.258654	0.115978	0.625368
202908420026_R08C01	gingival biopsy, inflamed	0.303752	0.237299	0.458948
202908540136_R05C01	gingival biopsy, inflamed	0.39572	0.206868	0.397411
202908540136_R03C01	gingival biopsy, inflamed	0.512593	0.178188	0.309219
202915420073_R03C01	gingival biopsy, inflamed	0.322313	0.174089	0.503597
202908540136_R04C01	gingival biopsy, inflamed	0.360618	0.167985	0.471397
202915470003_R02C01	gingival biopsy, inflamed	0.338501	0.175129	0.48637
202908430079_R08C01	gingival biopsy, inflamed	0.278934	0.168538	0.552528
202908430097_R03C01	gingival biopsy, inflamed	0.925567	0	0.0744333
202908420026_R03C01	gingival biopsy, inflamed	0.34534	0.122165	0.532496
202908540136_R06C01	gingival biopsy, inflamed	0.278309	0.127056	0.594635
202915420073_R06C01	gingival biopsy, inflamed	0.317784	0.23974	0.442476
202908430079_R01C01	gingival biopsy, inflamed	0.0366636	0.224817	0.738519
202915460107_R05C01	gingival biopsy, inflamed	0.181935	0.294411	0.523654
202915460107_R01C01	gingival biopsy, inflamed	0.0935304	0.164398	0.742072
202908430079_R03C01	gingival biopsy, inflamed	0.246475	0.228593	0.524932
202908420026_R04C01	gingival biopsy, inflamed	0.13893	0.418764	0.442306
202908430059_R06C01	gingival biopsy, inflamed	0.317981	0.160464	0.521555
202908430059_R03C01	gingival biopsy, inflamed	0.341956	0.24653	0.411514
202915420073_R02C01	gingival biopsy, inflamed	0.525631	0.180716	0.293654
202915420066_R08C01	gingival biopsy, inflamed	0.155714	0.147806	0.69648
202908430059_R01C01	gingival biopsy, inflamed	0.382473	0.209707	0.40782
202915420066_R07C01	gingival biopsy, inflamed	0.319431	0.251973	0.428596
202908430059_R08C01	gingival biopsy, inflamed	0.13475	0.110157	0.755093
202908430095_R01C01	gingival biopsy, inflamed	0.140094	0.118487	0.74142
202908430059_R04C01	gingival biopsy, inflamed	0.279637	0.135818	0.584545
202908420007_R03C01	gingival biopsy, inflamed	0.428781	0.163704	0.407515
202908420007_R05C01	gingival biopsy, inflamed	0.224766	0.124529	0.650705
202908430060_R03C01	gingival biopsy, inflamed	0.368276	0.119655	0.512069
202908430095_R03C01	gingival biopsy, inflamed	0.2233	0.123486	0.653214
202908540047_R03C01	gingival biopsy, inflamed	0.460791	0.105133	0.434076
202915420066_R06C01	gingival biopsy, inflamed	0.236249	0.15415	0.609601
202908540046_R06C01	gingival biopsy, inflamed	0.637023	0.0461509	0.316826
202908540047_R06C01	gingival biopsy, inflamed	0.260184	0.187626	0.55219
202908430140_R05C01	gingival biopsy, inflamed	0.209927	0.086177	0.703896
202915460107_R06C01	gingival biopsy, inflamed	0.155702	0.122907	0.721391
202915460107_R02C01	gingival biopsy, inflamed	0.320937	0.109573	0.569491
202915420073_R01C01	gingival biopsy, inflamed	0.128314	0.158756	0.71293
202915420073_R08C01	gingival biopsy, inflamed	0.120322	0.156745	0.722932
202908540047_R07C01	gingival biopsy, inflamed	0.187142	0.295466	0.517392
202908430140_R06C01	gingival biopsy, inflamed	0.0561757	0.0322463	0.911578
202915420066_R05C01	gingival biopsy, inflamed	0.0569171	0.201022	0.742061
202908540046_R01C01	gingival biopsy, inflamed	0.0959367	0.134568	0.769496
202908430140_R02C01	gingival biopsy, inflamed	0.128046	0.0990526	0.772901
202915420066_R03C01	gingival biopsy, inflamed	0.350614	0.285531	0.363855
202878330156_R07C01	gingival biopsy, inflamed	0.690406	0.160858	0.148736
203163300108_R06C01	gingival biopsy, inflamed	0.664192	0.101406	0.234401
202908420007_R07C01	gingival biopsy, inflamed	0.530437	0.0507312	0.418832
203163300108_R08C01	gingival biopsy, inflamed	0.619893	0.229344	0.150763
