# Supplementary material for: Epigenetic adaptations of the masticatory mucosa to periodontal inflammation
Source: Clin Epigenetics. 2021 Nov 3;13:203. doi: 10.1186/s13148-021-01190-7 (PMC8567676; doi:10.1186/s13148-021-01190-7)
Supplement: Supplementary file 3 — Additional file 3 (xlsx). Significant DMPs in full set. Results for all 15,507 DMPs significant in the full set of 48 samples of clinically uninflamed and 48 samples of inflamed gingiva. [file 13148_2021_1190_MOESM3_ESM.xlsx]

## Sheet: Table 1
cpg_id	chromosome	position (hg19)	delta beta	std.error	p (full analysis)	q (full analysis)	p paired analysis	p paired analysis (Bonferroni-adjusted)
cg19478962	chr12	93428978	-0.0768559	0.0909212	5.75402e-22	4.52485e-16	0.584493	1
cg20545295	chr3	121468027	0.0344294	0.0878423	2.23021e-21	1.75379e-15	0.340862	1
cg22846149	chr20	56064151	-0.215872	0.111692	4.23601e-21	3.3311e-15	0.198711	1
cg10110083	chr6	30418845	0.0327281	0.104749	4.88503e-21	3.84148e-15	0.00854938	1
cg04670913	chr12	69139822	0.0775612	0.118646	2.63512e-20	2.07219e-14	0.995497	1
cg27568860	chr7	26240802	0.024514	0.0827626	3.1564e-20	2.48211e-14	0.235031	1
cg24141991	chr11	119207060	0.0188331	0.235332	4.62526e-20	3.63718e-14	0.799019	1
cg20227806	chr2	40678760	0.0415486	0.104846	5.53751e-20	4.35455e-14	0.0126071	1
cg06410591	chr19	6741181	0.0512322	0.148331	2.41905e-19	1.90227e-13	0.232517	1
cg26667956	chr10	11362901	-0.0832016	0.1096	2.84097e-19	2.23406e-13	1.27677e-05	0.197989
cg25223851	chr4	106395307	0.0326232	0.105301	3.45769e-19	2.71902e-13	0.511722	1
cg04684218	chr9	87283436	0.0484325	0.150958	6.18867e-19	4.86658e-13	0.00109931	1
cg18124063	chr1	168106719	0.0567159	0.178252	6.81905e-19	5.36228e-13	0.0147862	1
cg18620396	chr18	12703241	0.0321672	0.0899726	8.21323e-19	6.45862e-13	0.00432545	1
cg01411094	chr12	125052557	0.0282359	0.0887048	8.26258e-19	6.49741e-13	0.00706116	1
cg01943873	chr2	158731796	0.0512194	0.138209	8.99337e-19	7.07207e-13	0.000252536	1
cg16598007	chr3	197025014	0.0529233	0.115232	1.08015e-18	8.49389e-13	0.425917	1
cg11893951	chr5	141061521	0.085502	0.196078	1.09763e-18	8.63138e-13	0.00726814	1
cg21512051	chr14	68108821	-0.11877	0.118313	1.17254e-18	9.22044e-13	0.000111684	1
cg22615071	chr3	156432778	-0.260438	0.171959	1.19906e-18	9.42891e-13	0.767377	1
cg21117780	chr19	37407889	0.0540541	0.105348	1.22325e-18	9.61915e-13	0.499368	1
cg14429393	chr12	11802968	0.0262114	0.0948609	1.38136e-18	1.08624e-12	0.0444674	1
cg05507894	chr4	39640920	0.0262931	0.0950629	1.84473e-18	1.45062e-12	0.195073	1
cg23278359	chr8	142439128	-0.180614	0.155204	2.24504e-18	1.7654e-12	6.85115e-07	0.0106241
cg06643150	chr16	3201981	-0.154748	0.268374	2.2588e-18	1.77622e-12	0.00874918	1
cg16306821	chr17	25546353	-0.244563	0.190998	2.45714e-18	1.93218e-12	0.00034603	1
cg05712296	chr1	151445973	0.055908	0.106116	3.67446e-18	2.88943e-12	0.662789	1
cg18257814	chr2	55646430	0.040609	0.141876	4.29839e-18	3.38005e-12	0.469013	1
cg25410117	chr18	24443344	0.0623535	0.156241	4.70318e-18	3.69835e-12	0.00141035	1
cg09729563	chr16	3156652	0.0456379	0.113661	5.73297e-18	4.50812e-12	0.228628	1
cg17282085	chr3	77684050	-0.140885	0.15431	6.19173e-18	4.86887e-12	5.67507e-07	0.00880033
cg06819431	chr1	153605367	-0.156381	0.159743	6.62994e-18	5.21345e-12	8.47066e-09	0.000131355
cg25428009	chr8	126304221	-0.0527052	0.101138	6.99566e-18	5.50102e-12	6.64297e-09	0.000103012
cg07397805	chr22	36925660	0.0276094	0.094382	7.30004e-18	5.74036e-12	0.0306073	1
cg24469152	chr20	62378611	-0.112443	0.116718	8.47521e-18	6.66444e-12	1.82825e-06	0.0283506
cg23181311	chr3	49193200	-0.173981	0.104891	9.37268e-18	7.37016e-12	0.0120448	1
cg23966123	chr14	105886028	0.0681305	0.123449	1.0825e-17	8.51214e-12	0.153225	1
cg19626726	chr11	65668074	0.0548253	0.109666	1.1282e-17	8.87156e-12	0.759061	1
cg06953065	chr7	70159215	0.0539939	0.12712	1.32257e-17	1.04e-11	0.00196697	1
cg12035092	chr2	149633226	0.0451542	0.13682	1.4843e-17	1.16717e-11	0.837514	1
cg04074557	chr1	245134710	0.0259837	0.0857154	1.65757e-17	1.30341e-11	0.0249214	1
cg06783401	chr2	114514415	0.0754929	0.134357	1.72032e-17	1.35275e-11	0.994122	1
cg27464490	chr7	92218972	0.0300682	0.108392	1.72882e-17	1.35943e-11	0.175791	1
cg06958453	chr8	73480240	0.0172642	0.248303	1.73663e-17	1.36557e-11	0.223996	1
cg06405792	chr19	36483062	-0.130946	0.141028	1.81368e-17	1.42616e-11	4.58487e-08	0.000710975
cg08543976	chr17	19699755	-0.124028	0.129779	1.9055e-17	1.49836e-11	0.0523137	1
cg07649619	chr12	110906223	0.0175769	0.0977795	1.91421e-17	1.5052e-11	0.168139	1
cg04397569	chr9	2844396	0.0372927	0.0991787	2.35769e-17	1.85393e-11	0.000763955	1
cg24600355	chr20	34329943	0.147245	0.182755	2.36931e-17	1.86306e-11	0.900507	1
cg02619005	chr16	87416985	0.0454325	0.114838	2.59387e-17	2.03964e-11	0.229964	1
cg17845983	chr13	96590520	-0.0873198	0.0988501	2.86742e-17	2.25474e-11	0.0195859	1
cg01419679	chr21	46294237	0.0189682	0.0960517	3.07255e-17	2.41604e-11	0.244827	1
cg15834202	chr5	58865918	-0.275778	0.197418	3.08886e-17	2.42886e-11	2.86565e-09	4.44376e-05
cg27288968	chr21	34106765	-0.265621	0.225556	3.2435e-17	2.55045e-11	6.15813e-08	0.000954941
cg17835169	chr5	149281308	-0.19146	0.173688	3.33165e-17	2.61976e-11	6.47411e-08	0.00100394
cg21410754	chr14	102553676	0.0581135	0.129653	3.33997e-17	2.6263e-11	0.771741	1
cg19075535	chr9	35690244	0.0342733	0.129108	4.19537e-17	3.29892e-11	0.0629139	1
cg09159127	chr7	92157126	0.0240217	0.0863661	4.48734e-17	3.5285e-11	0.399034	1
cg16721541	chr15	59413110	-0.112916	0.118204	4.72302e-17	3.71382e-11	3.35259e-06	0.0519887
cg22972641	chr14	99707061	-0.122729	0.122419	4.89316e-17	3.8476e-11	0.000704469	1
cg10188668	chr17	79880258	0.0396143	0.338089	4.90009e-17	3.85304e-11	0.3751	1
cg02967821	chr8	30582335	-0.232726	0.179853	4.92053e-17	3.8691e-11	5.60259e-09	8.68794e-05
ch.19.1787100F	chr19	54635630	0.0318632	0.0805177	4.92091e-17	3.8694e-11	0.79945	1
cg21500126	chr8	119372894	-0.242161	0.173669	4.93533e-17	3.88073e-11	4.31812e-09	6.69611e-05
cg27169858	chr1	202936450	0.0667083	0.127168	5.00519e-17	3.93566e-11	0.359132	1
cg10338817	chr4	44728525	0.0409354	0.109213	5.18082e-17	4.07375e-11	0.0107907	1
cg19436016	chr7	978268	0.0126725	0.284956	5.92284e-17	4.65721e-11	0.576634	1
cg25121332	chr2	33171784	0.0279308	0.096522	6.04376e-17	4.75228e-11	0.279673	1
cg17843891	chr10	11780853	0.0713189	0.324375	6.21758e-17	4.88896e-11	0.160503	1
cg19322445	chr10	120801832	0.0555406	0.279	6.46802e-17	5.08587e-11	0.858325	1
cg20723473	chr12	132520836	-0.0638022	0.124582	6.6524e-17	5.23085e-11	0.084975	1
cg16443939	chr10	101945124	0.0302447	0.10937	6.92297e-17	5.4436e-11	0.00539627	1
cg00907499	chr4	38951398	-0.106174	0.100786	7.30508e-17	5.74404e-11	1.63935e-05	0.254214
cg00833393	chr9	35731638	0.0275956	0.0953147	7.38166e-17	5.80425e-11	0.133497	1
cg10169393	chr1	12615900	-0.211944	0.177806	7.60224e-17	5.97769e-11	0.59012	1
cg02555952	chr10	134139778	-0.12699	0.109023	7.60858e-17	5.98267e-11	0.0606014	1
cg07310525	chr12	121789816	0.023118	0.099679	8.88424e-17	6.98571e-11	0.0344604	1
cg22608170	chr18	48086411	0.0348209	0.118166	1.04435e-16	8.21174e-11	0.402825	1
cg25675349	chr3	51705680	0.0295186	0.103179	1.12789e-16	8.86862e-11	0.00660586	1
cg05386594	chr1	95582789	0.0266149	0.10126	1.19674e-16	9.41001e-11	0.41271	1
cg10347998	chr3	119812602	0.0285579	0.0994801	1.20399e-16	9.46699e-11	0.0848397	1
cg18354742	chr19	38755139	0.0295898	0.107267	1.20773e-16	9.49638e-11	0.00950745	1
cg04036441	chr3	110271161	0.161946	0.183084	1.23368e-16	9.70036e-11	0.63806	1
cg13439582	chr3	128879943	0.0198904	0.0936285	1.26177e-16	9.92128e-11	0.447343	1
cg06381964	chr1	27929092	0.0380836	0.106311	1.28567e-16	1.01092e-10	0.00369963	1
cg05540617	chr16	3714372	0.0105163	0.257036	1.43547e-16	1.1287e-10	0.388131	1
cg23089298	chr2	97536097	0.0318656	0.0779484	1.43752e-16	1.13031e-10	0.22019	1
cg08092930	chr11	70117714	0.0560376	0.18662	1.45223e-16	1.14188e-10	0.00209019	1
cg24823832	chr8	67974235	0.0251571	0.0864782	1.6215e-16	1.27498e-10	0.00783657	1
cg21115307	chr16	74943526	-0.151565	0.131043	1.71563e-16	1.34899e-10	3.47582e-05	0.538995
cg00386338	chr1	155036189	0.0215982	0.0844989	1.72349e-16	1.35516e-10	0.21367	1
cg10441013	chr1	160039990	0.0528355	0.11478	1.83466e-16	1.44258e-10	0.610622	1
cg17423032	chr5	31755265	-0.150648	0.172646	1.87381e-16	1.47336e-10	2.31325e-08	0.000358715
cg12073537	chr12	49658926	0.036465	0.0919038	1.886e-16	1.48294e-10	0.0511747	1
cg05490693	chr6	133135828	0.0360139	0.0964629	1.91599e-16	1.50652e-10	8.38609e-05	1
cg07775604	chr17	72968890	0.0556651	0.134434	1.95971e-16	1.54089e-10	0.126698	1
cg02115539	chr16	4986247	0.0321269	0.13654	2.10725e-16	1.6569e-10	0.0179645	1
cg26003388	chr17	76129533	-0.0571425	0.163967	2.20983e-16	1.73755e-10	0.0100678	1
cg06683177	chr2	231822164	0.0242604	0.10061	2.28339e-16	1.79539e-10	0.400205	1
cg19962349	chr5	43534107	-0.247222	0.152917	2.29556e-16	1.80495e-10	1.31693e-09	2.04216e-05
cg02152985	chr2	3064023	-0.250495	0.201961	2.57186e-16	2.0222e-10	9.68142e-06	0.15013
cg12437239	chr3	167814123	0.0274229	0.128488	2.63381e-16	2.07091e-10	0.0849967	1
cg23090824	chr6	136173085	0.0884216	0.158513	2.91458e-16	2.29167e-10	0.000531591	1
cg26814276	chr4	172734266	0.0646083	0.217635	3.1855e-16	2.50468e-10	0.000900512	1
cg08179913	chr2	36689644	-0.212696	0.154239	3.25871e-16	2.56224e-10	0.000164233	1
cg16084117	chr20	47188436	-0.136735	0.200392	3.32414e-16	2.61369e-10	1.81976e-07	0.00282191
cg05934022	chr14	52229143	-0.078199	0.0794076	3.35611e-16	2.63883e-10	0.000747411	1
cg23908698	chr11	117103826	0.0338599	0.0989884	3.88428e-16	3.0541e-10	0.0305176	1
cg26416971	chr5	80529100	0.0512474	0.17279	3.98527e-16	3.1335e-10	0.0525419	1
cg01379678	chr18	32397156	-0.173437	0.17394	4.08713e-16	3.21359e-10	7.5935e-10	1.17752e-05
cg10599735	chr5	52096100	0.0263552	0.0824933	4.32595e-16	3.40136e-10	0.087336	1
cg01723464	chr4	6642120	0.0266308	0.0938261	4.45087e-16	3.49958e-10	0.411862	1
cg25607239	chr1	17766512	0.0187499	0.0819874	4.64009e-16	3.64836e-10	0.0383659	1
cg15967169	chr6	30167836	-0.178613	0.119344	4.8223e-16	3.79161e-10	0.162759	1
cg06794263	chr15	93447445	0.0324519	0.0840516	4.87216e-16	3.83082e-10	0.0371962	1
cg25766271	chr4	6564640	0.0933115	0.135993	5.4219e-16	4.26305e-10	0.088349	1
cg05277054	chr7	28725646	0.0553537	0.163923	5.42396e-16	4.26467e-10	0.000213397	1
cg20030671	chr1	224301701	0.0238888	0.103223	5.68234e-16	4.46781e-10	0.117213	1
cg10335860	chr14	81421508	0.0497922	0.124804	5.78357e-16	4.5474e-10	0.000629929	1
cg11022756	chr4	170540250	-0.141896	0.137809	6.04524e-16	4.75313e-10	4.42126e-07	0.00685604
cg03872267	chr15	89011204	0.0302346	0.104026	6.42206e-16	5.04941e-10	0.347592	1
cg00664205	chr17	77397758	-0.0474525	0.134794	6.42604e-16	5.05253e-10	0.00255683	1
cg26174539	chr14	102606268	0.0274208	0.093457	6.63427e-16	5.21625e-10	0.0210999	1
cg03145124	chr4	76649546	0.0195546	0.0849821	6.81294e-16	5.35672e-10	0.289493	1
cg17253810	chr6	29945099	0.034239	0.173115	6.84541e-16	5.38224e-10	0.00317191	1
cg16652241	chr16	58059321	0.0320379	0.0964305	6.8969e-16	5.42273e-10	0.0125457	1
cg22314314	chr3	44802754	0.0205056	0.0921659	7.24998e-16	5.70032e-10	0.145095	1
cg21690819	chr12	46661865	0.0392136	0.11836	7.34887e-16	5.77807e-10	0.00330438	1
cg01515809	chr17	57232396	0.078512	0.139436	7.35659e-16	5.78413e-10	0.771437	1
cg09178529	chr1	16174350	-0.013269	0.275925	7.40223e-16	5.82001e-10	0.0202504	1
cg22168525	chr7	87505499	0.0232994	0.0922196	7.44496e-16	5.8536e-10	0.539821	1
cg04470499	chr3	135222830	0.030669	0.107469	7.563e-16	5.9464e-10	0.00837194	1
cg00414647	chr19	40781453	-0.0564425	0.108972	7.66793e-16	6.0289e-10	7.25287e-07	0.011247
ch.14.1823318F	chr14	104122508	0.0215524	0.0972972	7.86665e-16	6.18513e-10	0.0455745	1
cg02001558	chr5	114598137	0.042139	0.102019	7.95227e-16	6.25244e-10	0.0793392	1
cg19723459	chr12	113658936	0.032081	0.0950785	8.28603e-16	6.51485e-10	0.0469361	1
cg17385208	chr9	129885104	0.0539582	0.159068	8.70242e-16	6.84222e-10	0.00166078	1
cg27597264	chr6	8086870	-0.203159	0.199617	9.07332e-16	7.13384e-10	9.81421e-09	0.000152189
cg27168410	chr19	41629018	-0.207928	0.215829	9.34897e-16	7.35055e-10	3.96825e-07	0.00615356
cg12588082	chr19	1940412	0.035717	0.124852	9.50335e-16	7.47193e-10	0.00574805	1
cg14797610	chr8	26435839	0.024858	0.0776035	9.58896e-16	7.53922e-10	0.559023	1
cg01088404	chr12	48214523	0.0761838	0.162266	9.67272e-16	7.60507e-10	6.95799e-05	1
cg16302962	chr8	131124760	-0.231284	0.197293	9.74813e-16	7.66435e-10	1.34152e-06	0.0208029
cg19528813	chr12	130539236	-0.0718271	0.114483	9.75005e-16	7.66585e-10	0.000119862	1
cg01443390	chr4	1017903	-0.0663599	0.163206	9.792e-16	7.69882e-10	0.00959136	1
cg12748607	chr2	40678691	0.0324514	0.132442	9.83589e-16	7.73332e-10	2.42958e-05	0.376755
cg10432931	chr9	77643425	-0.0239139	0.276857	9.92814e-16	7.80584e-10	0.550935	1
cg12430618	chr1	207085966	0.0363655	0.114903	1.0543e-15	8.28925e-10	0.0117198	1
cg12599483	chr6	149398436	-0.187312	0.186182	1.06472e-15	8.37114e-10	1.88103e-06	0.0291691
cg26399994	chr1	198649046	-0.0987727	0.152518	1.06717e-15	8.39045e-10	0.000893855	1
cg22956410	chr19	58281117	0.051873	0.141792	1.07813e-15	8.47659e-10	0.717166	1
cg14542950	chr9	94123659	0.0313105	0.103828	1.08363e-15	8.51984e-10	0.523285	1
cg06242599	chr12	132069077	0.0570695	0.381437	1.09836e-15	8.63558e-10	0.0650601	1
cg12857541	chr4	24583375	-0.292884	0.221723	1.15885e-15	9.11117e-10	5.47468e-09	8.48959e-05
cg00169175	chr6	105307915	0.0473669	0.140103	1.17219e-15	9.21605e-10	0.135749	1
cg17740327	chr19	45250638	0.0234946	0.0968581	1.1775e-15	9.25777e-10	0.0118269	1
cg25994476	chr4	82393082	0.0322136	0.115432	1.18771e-15	9.33809e-10	0.459766	1
cg22319470	chr3	13521370	0.0187143	0.097064	1.21729e-15	9.57064e-10	0.0253356	1
cg01168962	chr16	88950197	-0.10703	0.215405	1.22701e-15	9.64702e-10	0.000800109	1
cg00982271	chr1	21672759	0.0302335	0.094942	1.24327e-15	9.77483e-10	0.0143654	1
cg06792847	chr17	62773246	0.0421264	0.099918	1.25765e-15	9.88791e-10	0.27039	1
cg21344746	chr10	80831230	0.0592337	0.171047	1.29179e-15	1.01563e-09	0.00957036	1
cg00320534	chr10	22216647	-0.199971	0.209235	1.33281e-15	1.04788e-09	5.89763e-10	9.14545e-06
cg02837212	chr19	51869672	-0.0074637	0.230337	1.45492e-15	1.14389e-09	0.245892	1
cg05652840	chr1	235491627	0.02268	0.0960538	1.45974e-15	1.14767e-09	0.0467947	1
cg04850796	chr4	15655958	0.0738382	0.170357	1.48738e-15	1.1694e-09	0.000333465	1
cg12365396	chr15	75744976	0.026124	0.0950971	1.49652e-15	1.17659e-09	0.499602	1
cg26001056	chr15	85947615	-0.0767427	0.13223	1.50828e-15	1.18583e-09	5.4059e-07	0.00838293
cg05243899	chr16	52112842	-0.118809	0.144677	1.52749e-15	1.20093e-09	5.52588e-06	0.0856899
cg04855798	chr1	215305671	-0.260619	0.199333	1.5397e-15	1.21053e-09	8.19968e-09	0.000127152
cg12032116	chr5	118406562	0.0210299	0.0864254	1.56635e-15	1.23148e-09	0.134296	1
cg10582749	chr1	47974189	0.0172736	0.0828239	1.57301e-15	1.23671e-09	0.903599	1
cg19668990	chr6	167550145	-0.103738	0.165819	1.58337e-15	1.24486e-09	8.39887e-06	0.130241
cg12775201	chr3	112724732	-0.22624	0.180593	1.60234e-15	1.25977e-09	7.38523e-08	0.00114523
cg01445580	chr1	34631891	0.0659415	0.220295	1.60757e-15	1.26388e-09	0.00533246	1
cg04928761	chr10	108756503	-0.221803	0.176273	1.65356e-15	1.30004e-09	2.04866e-05	0.317686
cg00598747	chr19	41870030	0.02266	0.108311	1.66559e-15	1.30949e-09	0.983233	1
cg17831165	chr12	50561575	0.0312327	0.11573	1.66856e-15	1.31183e-09	0.084304	1
cg03047708	chr8	59020228	-0.256653	0.246207	1.67462e-15	1.31659e-09	1.75343e-08	0.000271905
cg24871046	chr11	33758223	0.048065	0.136553	1.68094e-15	1.32156e-09	0.011654	1
cg08215918	chr13	37005557	0.0548889	0.132568	1.69097e-15	1.32944e-09	0.917185	1
cg27641141	chr10	43892910	0.0487124	0.133194	1.75971e-15	1.38348e-09	0.825708	1
cg16122423	chr10	21973823	0.0717027	0.189648	1.82942e-15	1.43828e-09	0.243833	1
cg02290238	chr1	49242934	0.0222645	0.106319	1.86474e-15	1.46606e-09	0.306883	1
cg10461088	chr11	47198846	0.0676709	0.130546	1.86972e-15	1.46996e-09	0.988151	1
cg05931087	chr1	193028490	-0.0210651	0.335639	1.88447e-15	1.48156e-09	0.0938434	1
cg23723132	chr7	75676740	0.0270371	0.0976161	1.91538e-15	1.50586e-09	0.0616128	1
cg24056580	chr8	129553417	-0.135262	0.178881	2.00366e-15	1.57527e-09	1.61561e-06	0.0250533
cg01678339	chr3	185541276	0.0199656	0.0997601	2.05903e-15	1.61879e-09	0.6859	1
ch.8.34907260F	chr8	34787718	0.0374062	0.114644	2.06343e-15	1.62225e-09	0.265792	1
cg13158017	chr8	81490273	0.0421182	0.111358	2.17741e-15	1.71186e-09	0.0158234	1
cg25500080	chr5	140346199	0.119336	0.253202	2.21177e-15	1.73887e-09	0.000356623	1
cg12752396	chr18	55289340	0.0256988	0.0893065	2.22167e-15	1.74665e-09	0.865923	1
cg01646639	chr14	70654290	0.03057	0.095757	2.34807e-15	1.84602e-09	0.00348711	1
cg01306824	chr17	77834118	-0.353936	0.239023	2.53981e-15	1.99676e-09	6.46095e-07	0.010019
cg11527946	chr20	51678859	-0.157115	0.133086	2.58055e-15	2.02879e-09	0.000128679	1
cg13930775	chr3	155071276	-0.246994	0.177718	2.59929e-15	2.04352e-09	3.63323e-10	5.63405e-06
cg11745227	chr19	42718126	-0.190588	0.159083	2.60116e-15	2.04499e-09	1.16315e-08	0.00018037
cg21612054	chr15	43477945	0.0384728	0.120523	2.71355e-15	2.13334e-09	0.764088	1
cg12166849	chr3	117636019	-0.175371	0.1947	2.74793e-15	2.16037e-09	1.66821e-06	0.0258689
cg08389017	chr16	3285489	0.0208171	0.0918218	2.75651e-15	2.16711e-09	0.64129	1
cg15186181	chr8	55370434	0.0533856	0.215482	2.87184e-15	2.25778e-09	0.00636178	1
cg07948841	chr5	54652392	-0.218654	0.163703	2.91225e-15	2.28955e-09	0.345226	1
cg05873766	chr5	141615654	0.280353	0.243503	2.92102e-15	2.29644e-09	0.118701	1
cg02019114	chr1	41726446	-0.129256	0.113918	2.93782e-15	2.30965e-09	0.277127	1
cg02091489	chr19	39574186	0.0353817	0.126092	2.95529e-15	2.32337e-09	0.05035	1
cg05130935	chr10	13117039	0.0489471	0.120167	3.07913e-15	2.42074e-09	0.00935512	1
cg06823247	chr6	89790418	0.0302938	0.105797	3.08817e-15	2.42784e-09	0.0050362	1
cg19622911	chr18	3771570	0.0188877	0.0903379	3.11757e-15	2.45095e-09	0.0647063	1
cg19191883	chr19	12780323	0.0284967	0.0869244	3.16489e-15	2.48814e-09	0.0479565	1
cg25022136	chr14	91529888	-0.182799	0.139428	3.25385e-15	2.55808e-09	3.75969e-06	0.0583016
cg10853596	chr20	29635934	-0.068888	0.108514	3.34604e-15	2.63055e-09	0.000387689	1
cg22262168	chr9	27528999	0.0438548	0.0926382	3.37335e-15	2.65202e-09	0.314465	1
cg15566554	chr17	72208504	0.0540407	0.160881	3.43775e-15	2.70264e-09	0.0313489	1
cg17719211	chr3	32020168	-0.315091	0.226507	3.4592e-15	2.71951e-09	1.27953e-08	0.000198416
cg03160883	chr6	36628713	0.0590821	0.180029	3.5153e-15	2.7636e-09	0.000894337	1
cg15245095	chr12	79258438	0.0544831	0.229246	3.57367e-15	2.80949e-09	0.00357106	1
cg09944020	chr10	76871970	0.0780064	0.111021	3.58118e-15	2.81539e-09	0.0251425	1
cg24319623	chr3	101811636	-0.204806	0.229569	3.63567e-15	2.85823e-09	6.14225e-09	9.52479e-05
cg16271600	chr14	23450522	0.0434898	0.205854	3.70325e-15	2.91135e-09	3.55774e-05	0.551699
cg13852398	chr11	60690972	-0.129085	0.12055	3.72217e-15	2.92622e-09	4.14219e-09	6.42329e-05
cg21393713	chr7	69064801	0.0565958	0.210683	3.75269e-15	2.95021e-09	0.0472739	1
cg20179520	chr19	45926920	0.0513057	0.120313	3.82783e-15	3.00928e-09	0.891212	1
cg02356872	chr19	49617495	0.0708422	0.0970774	3.84786e-15	3.02502e-09	0.392701	1
cg21752492	chr9	108122345	-0.127298	0.180103	3.91929e-15	3.08117e-09	5.51907e-08	0.000855842
cg06289479	chr2	238536058	0.0565312	0.159447	3.92383e-15	3.08474e-09	0.117375	1
cg19676312	chr1	201951586	0.0212781	0.0871597	4.02001e-15	3.16034e-09	0.0809719	1
cg02431833	chr17	30470396	0.0567702	0.137028	4.03341e-15	3.17088e-09	0.0162794	1
cg06576867	chr22	46465911	0.0719511	0.15026	4.04328e-15	3.17864e-09	0.00221195	1
cg25694156	chr15	69745050	0.0207777	0.0922846	4.10561e-15	3.22763e-09	0.0904558	1
cg23640300	chr22	24059086	0.038647	0.11969	4.1321e-15	3.24845e-09	0.250215	1
cg09425616	chr2	144969733	-0.16476	0.181991	4.14766e-15	3.26068e-09	4.59366e-08	0.000712339
cg17800442	chr16	30908233	0.06128	0.148311	4.15722e-15	3.26819e-09	0.125561	1
cg16268449	chr17	1302306	0.0301135	0.0910407	4.30524e-15	3.38455e-09	0.834507	1
cg15741861	chr15	26193174	-0.139424	0.152888	4.44945e-15	3.49792e-09	5.27901e-06	0.0818615
cg09373211	chr1	154193749	0.0600506	0.137778	4.57147e-15	3.59384e-09	0.645752	1
cg24401490	chr3	159483186	0.0339201	0.115627	4.57445e-15	3.59618e-09	0.00893065	1
cg09869782	chr4	14155128	-0.101186	0.13248	4.6557e-15	3.66005e-09	4.59172e-05	0.712038
cg03156769	chr4	15655683	0.0495022	0.139325	4.76622e-15	3.74693e-09	0.00218623	1
cg17997310	chr3	69788878	0.0317988	0.109033	4.93827e-15	3.88218e-09	0.0737421	1
cg20741864	chr6	52096767	-0.298036	0.249047	4.9635e-15	3.90201e-09	5.42699e-09	8.41564e-05
cg11036438	chr2	219135936	0.0242153	0.135802	5.08361e-15	3.99643e-09	0.0343745	1
cg24261831	chr21	46266419	0.0471793	0.152657	5.0879e-15	3.99979e-09	3.57385e-05	0.554196
cg03268969	chr8	6621384	-0.142132	0.119339	5.8928e-15	4.63255e-09	4.90361e-07	0.00760403
cg25895490	chr12	99146745	-0.150739	0.155616	5.90958e-15	4.64573e-09	2.84414e-07	0.00441041
cg21961321	chr7	55518988	-0.201021	0.182553	5.91312e-15	4.64851e-09	1.53326e-07	0.00237762
cg23363804	chr2	61468710	0.0754455	0.209356	5.91525e-15	4.65018e-09	0.161053	1
cg16681977	chr1	11332969	0.118643	0.151589	5.94234e-15	4.67147e-09	0.718301	1
cg21351483	chr8	140950027	0.0140619	0.344811	5.96137e-15	4.68642e-09	0.0554031	1
cg16027622	chr11	93517359	-0.0223983	0.263837	6.10634e-15	4.80039e-09	0.0208738	1
cg17053845	chr2	74375133	0.0434333	0.138697	6.18989e-15	4.86606e-09	0.873397	1
cg15462411	chr17	79361621	0.0689098	0.182469	6.24874e-15	4.91232e-09	0.101975	1
cg06954656	chr6	38907270	-0.226255	0.181751	6.25104e-15	4.91412e-09	7.51493e-06	0.116534
cg19099796	chr1	221052718	0.0226053	0.0956479	6.31185e-15	4.96192e-09	0.0111442	1
cg09130402	chr18	54306120	0.0311028	0.0944426	6.43038e-15	5.05509e-09	0.152687	1
cg06699365	chr11	59383578	0.0282026	0.0955182	6.44693e-15	5.06809e-09	0.257703	1
cg16109817	chr1	16162209	-0.0113245	0.253606	6.47723e-15	5.0919e-09	0.755543	1
cg26902215	chr14	35591341	0.0219465	0.100449	6.54696e-15	5.14672e-09	0.0993283	1
cg02511796	chr12	53893593	0.0912423	0.151682	6.75395e-15	5.30943e-09	0.757265	1
cg06057404	chr16	31454596	0.0259056	0.104743	6.77171e-15	5.32339e-09	0.612444	1
cg05121679	chr2	237993839	0.0417719	0.0968031	6.85212e-15	5.38659e-09	0.100813	1
cg07090678	chr1	91966139	0.0305167	0.106471	6.86021e-15	5.39294e-09	0.0341396	1
cg04081651	chr10	30722660	0.0414854	0.106273	6.90571e-15	5.4287e-09	0.0213534	1
cg20952070	chr18	33077301	0.018024	0.0830742	6.92793e-15	5.44616e-09	0.434067	1
cg18099243	chr18	8052124	-0.0974058	0.139061	6.99383e-15	5.49796e-09	2.01502e-08	0.000312469
cg23974120	chr5	14366002	-0.159174	0.173038	7.02248e-15	5.52048e-09	1.6202e-08	0.000251245
cg07676324	chr5	139780671	0.0145618	0.0859453	7.16347e-15	5.6313e-09	0.966017	1
cg12918895	chr4	3464870	0.0752501	0.197221	7.24892e-15	5.69847e-09	0.00658945	1
cg03337575	chr15	80716846	-0.170908	0.171686	7.44787e-15	5.85486e-09	4.55724e-10	7.06691e-06
cg13104969	chr22	30793192	0.0226601	0.107674	8.00167e-15	6.2902e-09	0.00214262	1
cg25039393	chr14	53419010	0.0299913	0.121405	8.11066e-15	6.37587e-09	0.000601257	1
cg12774559	chr11	68519071	0.0864934	0.140452	8.19072e-15	6.4388e-09	0.829475	1
cg22398523	chr1	249120669	0.0261678	0.106232	8.28841e-15	6.51558e-09	0.668083	1
cg00932128	chr14	65006881	0.0612069	0.129095	8.42882e-15	6.62595e-09	0.0500245	1
cg22172230	chr11	9685768	0.0293049	0.136224	8.53623e-15	6.71038e-09	0.0111391	1
cg09701035	chr4	91087322	-0.31018	0.203913	8.54369e-15	6.71624e-09	6.0147e-06	0.0932699
cg27018554	chr2	239228733	0.0276736	0.127817	8.61171e-15	6.7697e-09	0.00445516	1
cg03882344	chr17	7486985	0.0204996	0.0915503	9.07236e-15	7.13181e-09	0.364523	1
cg11333835	chr1	23495430	-0.0175236	0.246704	9.557e-15	7.51278e-09	0.942225	1
cg03597418	chr6	158571900	-0.260087	0.171684	9.73071e-15	7.64932e-09	2.45399e-06	0.0380541
cg00146096	chr11	22647309	-0.00801952	0.285262	9.91906e-15	7.79737e-09	0.0192967	1
cg24355010	chr6	116937745	0.03632	0.126788	9.96688e-15	7.83495e-09	0.135835	1
cg12349884	chr6	27106988	0.169625	0.211414	1.00043e-14	7.86434e-09	0.0191945	1
cg26280553	chr1	180882276	0.0576739	0.182396	1.00684e-14	7.91475e-09	0.00491587	1
cg27457921	chr17	43976811	-0.167229	0.133848	1.01283e-14	7.96179e-09	0.296065	1
cg02897808	chr2	236522903	-0.0979759	0.140842	1.01962e-14	8.01518e-09	3.88577e-07	0.00602566
cg15725808	chr11	62538738	0.0220844	0.0914542	1.0212e-14	8.02761e-09	0.0105225	1
cg05879418	chr5	54455955	0.0774493	0.169265	1.03142e-14	8.10796e-09	0.00012752	1
cg11065693	chr14	24630380	0.0237815	0.0996494	1.04692e-14	8.22979e-09	0.111107	1
cg18026244	chr10	38109876	-0.126622	0.0964015	1.04698e-14	8.2302e-09	0.000194561	1
cg22487817	chr8	124372195	-0.128061	0.12957	1.05767e-14	8.31426e-09	5.59333e-05	0.867358
cg27004801	chr22	50177721	0.0209836	0.22344	1.0605e-14	8.33643e-09	0.337078	1
cg26619043	chr17	66287492	0.0707543	0.145492	1.08604e-14	8.53722e-09	0.0407554	1
cg24075419	chr9	129885097	0.0412045	0.173891	1.12271e-14	8.82551e-09	0.00349748	1
cg25675379	chr13	113898403	-0.129005	0.136704	1.12661e-14	8.85612e-09	6.8426e-07	0.0106108
cg24634408	chr4	177250214	0.0700455	0.143157	1.14775e-14	9.02232e-09	0.08639	1
cg04533699	chr4	175204644	0.0210111	0.0941837	1.1556e-14	9.08402e-09	0.721977	1
cg11100450	chr6	513211	-0.109793	0.143244	1.16407e-14	9.15052e-09	0.000131984	1
cg20602828	chr14	39614460	-0.113361	0.162159	1.21987e-14	9.58914e-09	1.58756e-07	0.00246183
cg05334363	chr17	1326624	-0.196354	0.133661	1.23559e-14	9.71271e-09	3.0517e-05	0.473227
cg09169255	chr2	73114256	0.0463902	0.241215	1.23735e-14	9.72656e-09	0.00168842	1
cg04213845	chr10	403653	0.0192177	0.210207	1.24116e-14	9.75653e-09	0.469752	1
cg07215395	chr5	115148221	-0.199596	0.203237	1.26243e-14	9.9237e-09	1.89507e-09	2.93869e-05
cg00678890	chr20	44660599	0.0352989	0.109627	1.26428e-14	9.93818e-09	0.144397	1
cg18505495	chr10	104179494	0.0447324	0.142545	1.26683e-14	9.95823e-09	0.921677	1
cg11116142	chr3	3221344	0.0323483	0.112567	1.27719e-14	1.00396e-08	0.0537673	1
cg21379321	chr3	40518745	0.0251189	0.100857	1.29289e-14	1.0163e-08	0.413893	1
cg03591223	chr14	23388579	0.0233668	0.0940985	1.31412e-14	1.03299e-08	0.0588548	1
cg08786957	chr7	116502443	0.0318113	0.113501	1.31553e-14	1.0341e-08	0.718256	1
cg18717288	chr20	327377	0.0953522	0.153704	1.31758e-14	1.03572e-08	0.0888497	1
cg05858889	chr7	39649224	0.0847751	0.209431	1.32301e-14	1.03998e-08	0.00371058	1
cg20573396	chr18	20513911	0.0224948	0.0827751	1.33828e-14	1.05198e-08	0.522959	1
cg17399352	chr17	74379779	0.0270154	0.0902441	1.34123e-14	1.0543e-08	0.010955	1
ch.8.745965F	chr8	30420648	0.024123	0.113109	1.37063e-14	1.07741e-08	0.302139	1
cg03247049	chr19	41724898	0.0559777	0.13352	1.39655e-14	1.09778e-08	0.00107971	1
cg12041848	chr20	45523294	0.0527441	0.209709	1.39861e-14	1.0994e-08	0.000334096	1
cg09226051	chr1	247611502	0.0745803	0.195595	1.42613e-14	1.12103e-08	0.0628563	1
cg24865637	chr17	39943175	0.0286324	0.120978	1.44109e-14	1.13279e-08	0.147353	1
cg03234123	chr4	56915900	0.029532	0.106059	1.45968e-14	1.1474e-08	0.0305941	1
cg07110949	chr4	1309878	-0.0554438	0.177309	1.49888e-14	1.17821e-08	9.02239e-05	1
cg11230298	chr15	45422066	0.0619187	0.264771	1.53676e-14	1.20798e-08	0.0024985	1
cg14893314	chr17	16845262	-0.125614	0.125783	1.54699e-14	1.21603e-08	0.00180703	1
cg16462462	chr8	117950825	0.0726435	0.242842	1.54741e-14	1.21635e-08	0.0022143	1
cg13260633	chr4	169931597	0.024804	0.0916187	1.55298e-14	1.22073e-08	0.000793165	1
cg23383372	chr14	68283261	0.0184764	0.0898065	1.58573e-14	1.24647e-08	0.805208	1
cg12573049	chr14	61795149	-0.15423	0.187133	1.5937e-14	1.25273e-08	2.1511e-05	0.333571
cg24979576	chr1	179744527	-0.14555	0.117431	1.60818e-14	1.26412e-08	0.115889	1
cg13419797	chr14	24911690	0.0252578	0.112494	1.61031e-14	1.26579e-08	0.529352	1
cg15558015	chr2	26619768	-0.186471	0.155794	1.61088e-14	1.26624e-08	3.87733e-07	0.00601257
cg03178232	chr16	984175	0.0260108	0.323062	1.62747e-14	1.27928e-08	0.0180984	1
cg09446858	chr9	131939524	0.0315292	0.106309	1.63864e-14	1.28806e-08	0.274702	1
cg03941745	chr16	30442009	-0.268657	0.247344	1.64445e-14	1.29262e-08	1.43284e-05	0.222191
cg03783555	chr6	31828001	0.0240056	0.298719	1.67217e-14	1.31441e-08	0.542287	1
cg26029786	chr10	65280952	0.0243907	0.113314	1.71076e-14	1.34474e-08	0.473967	1
cg07838272	chr7	116164670	0.0183969	0.116211	1.72782e-14	1.35815e-08	0.0931315	1
cg19694491	chr11	122932854	0.0288327	0.102057	1.7723e-14	1.39311e-08	0.850407	1
cg12229666	chr1	59247797	0.020499	0.0958863	1.77283e-14	1.39352e-08	0.0602182	1
cg14866064	chr18	29672736	0.0303191	0.125433	1.78124e-14	1.40013e-08	0.79583	1
cg09178700	chr15	28344507	0.0571422	0.138262	1.78556e-14	1.40352e-08	0.603871	1
cg12383473	chr6	28864698	0.0282374	0.0989587	1.86728e-14	1.46776e-08	0.287209	1
cg18427648	chr4	146403869	0.0361168	0.0975869	1.87125e-14	1.47088e-08	0.0727365	1
cg02003624	chr2	128849209	0.0185592	0.0947575	1.90009e-14	1.49355e-08	0.0873694	1
cg16232940	chr7	50418280	-0.106399	0.256606	1.91251e-14	1.50331e-08	4.0185e-05	0.623149
cg06258842	chr13	111672375	0.034052	0.35221	1.92751e-14	1.51509e-08	0.0110569	1
cg09530763	chr11	119204876	0.0270157	0.107201	1.9319e-14	1.51854e-08	0.132399	1
cg06078336	chr7	99647825	0.0232646	0.11872	1.93765e-14	1.52306e-08	0.000197985	1
cg21535931	chr8	145029603	-0.149128	0.144246	1.94162e-14	1.52618e-08	5.25726e-05	0.815243
cg18362281	chr7	157204364	-0.2787	0.279322	1.95014e-14	1.53288e-08	8.42471e-08	0.00130642
cg13609353	chr7	119974659	-0.170783	0.168771	1.95584e-14	1.53735e-08	1.45081e-07	0.00224978
cg04941728	chr16	718125	0.045989	0.145671	2.01928e-14	1.58721e-08	0.190112	1
cg05209506	chr4	148605494	0.0225023	0.0968621	2.0359e-14	1.60028e-08	0.959744	1
cg06505028	chr5	92948159	0.0366684	0.109551	2.07011e-14	1.62716e-08	0.00222894	1
cg16521707	chr5	111882717	-0.100252	0.138279	2.10513e-14	1.65469e-08	1.45482e-06	0.02256
cg23354716	chr14	102026394	0.0551844	0.149334	2.107e-14	1.65616e-08	0.000180347	1
cg24341536	chr5	179247663	0.0213759	0.1141	2.10973e-14	1.6583e-08	0.0684269	1
cg14148055	chr19	54411773	0.0685852	0.234262	2.13201e-14	1.67581e-08	0.00223136	1
cg15543037	chr12	31153626	-0.211328	0.201484	2.15917e-14	1.69716e-08	9.12409e-06	0.141487
cg27360560	chr8	94767316	0.024644	0.0945181	2.20026e-14	1.72945e-08	0.853813	1
cg22064746	chr15	47427612	-0.244208	0.187259	2.20254e-14	1.73124e-08	1.24959e-09	1.93773e-05
cg04774623	chr8	62563669	0.153942	0.311659	2.20769e-14	1.73529e-08	0.00343105	1
cg12741539	chr12	42719903	0.0236474	0.101905	2.22469e-14	1.74865e-08	0.0178172	1
cg10769017	chr3	48658346	0.025648	0.283998	2.23284e-14	1.75505e-08	0.683889	1
cg20472433	chr3	53289400	0.0241209	0.0943638	2.27187e-14	1.78573e-08	0.0566321	1
cg04694155	chr12	95397486	0.0274216	0.0994101	2.30283e-14	1.81007e-08	0.0916165	1
cg26497780	chr14	35761140	0.0218502	0.0980783	2.38843e-14	1.87734e-08	0.30082	1
cg12955895	chr19	39138314	0.0622259	0.149177	2.39701e-14	1.88408e-08	0.537163	1
cg12090388	chr1	24018356	0.0372655	0.0807158	2.40972e-14	1.89408e-08	0.272617	1
cg04288484	chr3	32868548	-0.121009	0.152609	2.41589e-14	1.89892e-08	9.40264e-08	0.00145807
cg01100796	chr1	53662040	0.0613634	0.175481	2.42126e-14	1.90314e-08	4.5669e-06	0.070819
cg09798468	chr9	111774946	0.0146755	0.0726947	2.44295e-14	1.92019e-08	0.778644	1
cg19908556	chr11	32355022	0.0543309	0.235356	2.46276e-14	1.93575e-08	0.00137144	1
cg09745638	chr6	162294525	0.0262122	0.283806	2.5035e-14	1.96778e-08	0.319479	1
cg08214808	chr11	45922166	0.0526178	0.187428	2.58057e-14	2.02835e-08	0.110641	1
cg26544607	chr5	90679138	0.0243901	0.105518	2.58586e-14	2.03251e-08	0.393868	1
cg10370564	chr19	39522418	0.0276634	0.1049	2.59226e-14	2.03753e-08	0.136619	1
cg20964256	chr4	146540759	0.0279202	0.0991063	2.63645e-14	2.07226e-08	0.501221	1
cg09179458	chr21	16436384	0.0267276	0.124145	2.65047e-14	2.08328e-08	0.0456794	1
cg14843608	chr10	75416950	-0.159746	0.133601	2.65604e-14	2.08766e-08	0.000234671	1
cg26824949	chr1	160232436	0.0215526	0.0960949	2.66741e-14	2.09659e-08	0.210849	1
cg02113449	chr13	48877641	0.0263752	0.0838743	2.69586e-14	2.11894e-08	0.34602	1
cg04117944	chr12	68091439	-0.251212	0.225771	2.71677e-14	2.13538e-08	3.49807e-08	0.000542446
cg06040590	chr5	180633615	0.0394175	0.131326	2.73075e-14	2.14637e-08	4.59438e-05	0.712451
cg09235539	chr1	65730481	0.0584849	0.141227	2.74858e-14	2.16038e-08	0.0325212	1
cg20411555	chr7	130600075	-0.156249	0.146699	2.80169e-14	2.20212e-08	6.68905e-05	1
cg06184647	chr16	88450241	0.057548	0.255914	2.82921e-14	2.22375e-08	0.000377894	1
cg09738156	chr3	183543587	0.0490196	0.137003	2.83133e-14	2.22541e-08	0.000157859	1
cg07363543	chr1	224691275	0.0714598	0.239487	2.85866e-14	2.24689e-08	0.0562171	1
cg13126982	chr6	30949988	0.0310255	0.144393	2.91693e-14	2.29269e-08	0.141463	1
cg26187876	chr2	191514902	0.0230954	0.101498	2.93357e-14	2.30576e-08	0.0217693	1
cg13486170	chr9	110227831	0.0277696	0.132521	2.95557e-14	2.32305e-08	0.0425603	1
cg03785281	chr13	41241501	0.0192876	0.101451	2.96023e-14	2.32671e-08	0.055528	1
cg14598765	chr8	28347892	0.0249902	0.0988977	2.99518e-14	2.35418e-08	0.0534179	1
cg20475983	chr12	42332113	-0.1664	0.154123	2.99837e-14	2.35669e-08	1.63744e-05	0.253918
cg06798092	chr14	50328478	0.0263393	0.0912107	3.06091e-14	2.40584e-08	0.170163	1
cg16007619	chr6	76645016	0.0383961	0.154192	3.0919e-14	2.43019e-08	1.077e-05	0.16701
cg13518211	chr9	115142604	0.0282528	0.0969519	3.0986e-14	2.43545e-08	0.550708	1
cg16793150	chr5	71616026	0.0218006	0.0941291	3.18485e-14	2.50324e-08	0.0843885	1
cg17604666	chr19	37826712	-0.108742	0.126207	3.19275e-14	2.50945e-08	0.000154646	1
cg22620363	chr10	80826794	0.0350702	0.164224	3.20459e-14	2.51875e-08	0.0157472	1
cg18575682	chr1	27340567	-0.090858	0.138749	3.23442e-14	2.54219e-08	9.50955e-06	0.147465
cg16149030	chr15	75661354	0.0427638	0.135186	3.25008e-14	2.5545e-08	0.658092	1
cg05934908	chr12	66696277	0.0164489	0.0879201	3.25391e-14	2.5575e-08	0.0172424	1
cg22977942	chr15	85197694	0.0242918	0.095801	3.35295e-14	2.63535e-08	0.101785	1
cg09526363	chr9	99329801	0.0427034	0.13906	3.36158e-14	2.64212e-08	0.0496163	1
cg11119655	chr10	46032202	-0.104784	0.10577	3.37597e-14	2.65343e-08	0.466387	1
cg12104707	chr19	9649470	0.0192775	0.0916868	3.38103e-14	2.65741e-08	0.0780338	1
cg11442280	chr2	164461604	-0.14813	0.152738	3.39743e-14	2.67029e-08	2.93739e-09	4.555e-05
cg25967957	chr7	44646819	0.0293008	0.097955	3.46166e-14	2.72077e-08	0.887944	1
cg17576506	chr7	6770970	-0.113208	0.132239	3.55808e-14	2.79655e-08	2.34458e-05	0.363574
cg23494853	chr2	150443987	0.0307591	0.104904	3.60256e-14	2.83151e-08	0.641161	1
cg17997329	chr2	103353471	0.0157348	0.0947028	3.61467e-14	2.84102e-08	0.587616	1
cg05243311	chr4	3957665	-0.0624215	0.393624	3.6166e-14	2.84253e-08	0.075594	1
cg27572074	chr19	42419406	0.100452	0.139788	3.64166e-14	2.86223e-08	0.0721587	1
cg26657230	chr5	94891026	-0.0144836	0.381713	3.71971e-14	2.92357e-08	0.0073794	1
cg24042517	chr17	46704410	0.0633553	0.137819	3.72045e-14	2.92415e-08	0.0113134	1
cg00809934	chr17	73201268	0.0302853	0.115259	3.72355e-14	2.92658e-08	0.126929	1
cg24981363	chr3	122512705	0.0343271	0.0986364	3.75907e-14	2.95449e-08	0.978806	1
cg00294658	chr12	7126344	0.0163477	0.0833829	3.80469e-14	2.99034e-08	0.013184	1
cg21793496	chr6	114858347	-0.172366	0.180308	3.88147e-14	3.05069e-08	7.34027e-06	0.113826
cg02498211	chr14	55665444	-0.16727	0.199995	3.88346e-14	3.05225e-08	1.96719e-06	0.0305053
cg15916804	chr10	75255500	0.0263112	0.100464	3.8867e-14	3.05479e-08	0.0215448	1
cg12707024	chr11	10590939	-0.151445	0.186355	3.88698e-14	3.05501e-08	2.13531e-07	0.00331123
cg05998283	chr8	116680346	0.0246657	0.115222	3.95399e-14	3.10767e-08	0.0194436	1
cg14579819	chr11	133827056	0.0274321	0.11782	3.96034e-14	3.11266e-08	0.0379511	1
cg02890926	chr1	45140355	0.0312888	0.107783	4.01567e-14	3.15614e-08	0.191521	1
cg19615789	chr8	56986492	0.0195534	0.0949643	4.02873e-14	3.1664e-08	0.216416	1
cg09756482	chr3	48955696	0.0219506	0.0967933	4.05588e-14	3.18774e-08	0.341564	1
cg13486387	chr9	94124044	0.0298905	0.135385	4.1953e-14	3.29731e-08	0.903967	1
cg16441688	chr1	38042075	-0.160849	0.155738	4.22418e-14	3.32e-08	0.431006	1
cg18660064	chr1	23504632	0.0701741	0.164416	4.29451e-14	3.37527e-08	0.00547966	1
cg08830055	chr5	176853285	0.016446	0.0905209	4.37324e-14	3.43715e-08	0.294045	1
cg08864035	chr1	114471711	0.0267893	0.105937	4.38686e-14	3.44785e-08	0.00932347	1
cg12432846	chr1	85741899	0.0680097	0.142195	4.45932e-14	3.5048e-08	0.254674	1
cg16068923	chr17	40896484	0.0255821	0.10851	4.59149e-14	3.60867e-08	0.116068	1
cg09500364	chr2	166981273	-0.101277	0.133683	4.64417e-14	3.65007e-08	0.00025284	1
cg00185850	chr1	15853773	0.0209609	0.101463	4.69927e-14	3.69337e-08	0.0082113	1
cg17721710	chr1	220101698	0.0610529	0.207176	4.72248e-14	3.7116e-08	0.00280829	1
cg10408737	chr6	100619369	-0.282679	0.257358	4.76588e-14	3.74571e-08	5.86752e-06	0.0909876
cg07723559	chr7	155333924	0.0199133	0.239636	4.84133e-14	3.805e-08	0.823538	1
cg21074260	chr11	45307563	0.0491926	0.197093	4.88087e-14	3.83608e-08	0.00157346	1
cg13140564	chr20	44540827	0.0304294	0.178793	4.99437e-14	3.92528e-08	0.000236661	1
cg03941625	chr1	1480603	-0.0503495	0.0981686	5.05525e-14	3.97312e-08	0.323359	1
cg12646786	chr1	178986264	0.0809789	0.212283	5.05767e-14	3.97501e-08	0.00246997	1
cg05932698	chr8	101859988	0.0540565	0.156213	5.08455e-14	3.99613e-08	2.97278e-05	0.460988
cg00520236	chr3	10316996	-0.107825	0.119391	5.20195e-14	4.0884e-08	1.16911e-07	0.00181293
cg12336693	chr2	61293710	0.028124	0.102354	5.23016e-14	4.11057e-08	0.0938231	1
cg11442717	chr6	170125241	0.0266548	0.109474	5.25835e-14	4.13271e-08	0.369784	1
cg09644109	chr7	97601190	0.0281599	0.0911858	5.26814e-14	4.14041e-08	0.0375149	1
cg11112204	chr1	200344885	-0.0624327	0.115522	5.33575e-14	4.19354e-08	0.000606052	1
cg07475429	chr3	1048884	0.175776	0.245952	5.37537e-14	4.22467e-08	0.873366	1
cg26672330	chr7	154651619	-0.269265	0.212344	5.41667e-14	4.25712e-08	3.13257e-09	4.85767e-05
cg10752315	chr3	150238463	-0.257547	0.268134	5.48895e-14	4.31393e-08	3.93105e-07	0.00609588
cg26831968	chr10	104005242	0.0241779	0.0934363	5.58129e-14	4.3865e-08	0.376267	1
cg21411014	chr12	4616445	-0.0941703	0.165979	5.66173e-14	4.44971e-08	3.24957e-07	0.0050391
cg03616755	chr9	87284627	0.038449	0.152265	5.77165e-14	4.53609e-08	0.000246266	1
cg00955808	chr6	21754525	-0.150831	0.16866	5.84323e-14	4.59234e-08	2.25714e-08	0.000350014
cg14399078	chr3	119298802	0.0229896	0.0906707	5.9258e-14	4.65723e-08	0.308001	1
cg18003295	chr12	32631687	-0.108618	0.156428	5.94361e-14	4.67122e-08	4.93995e-08	0.000766038
cg14630630	chr7	128003225	-0.274058	0.207112	6.04061e-14	4.74745e-08	2.38263e-07	0.00369475
cg07494702	chr1	219048260	-0.169092	0.21238	6.10937e-14	4.80148e-08	1.85451e-08	0.00028758
cg05991743	chr2	56412380	0.0385257	0.129537	6.20311e-14	4.87515e-08	0.0158866	1
cg24306945	chr9	129885084	0.0642714	0.205798	6.20446e-14	4.8762e-08	0.00109384	1
cg11461359	chr20	45531200	-0.0761545	0.107994	6.24159e-14	4.90538e-08	0.000125525	1
cg24080313	chr3	55522631	0.0218964	0.0962293	6.46495e-14	5.08092e-08	0.89865	1
cg06620837	chr2	70485756	0.0350152	0.127278	6.51364e-14	5.11917e-08	0.000603388	1
cg05017276	chr8	116681248	0.014819	0.0870959	6.57516e-14	5.16752e-08	0.578718	1
cg06790069	chr1	40203513	-0.17676	0.145578	6.78509e-14	5.3325e-08	0.952656	1
cg08886000	chr14	102227936	0.0361549	0.122586	6.91546e-14	5.43495e-08	0.320966	1
cg21086969	chr6	16270633	0.251466	0.29045	6.92874e-14	5.44538e-08	0.588196	1
cg12927297	chr4	185395357	0.0304823	0.0981286	6.93285e-14	5.4486e-08	0.335347	1
cg07870854	chr16	791252	0.0250441	0.111238	6.93342e-14	5.44904e-08	0.729153	1
cg26778391	chr1	161102593	0.0263294	0.104429	6.97858e-14	5.48453e-08	0.177082	1
cg03959472	chr4	170191358	0.0238662	0.111783	7.07944e-14	5.56379e-08	0.0127207	1
cg10831326	chr12	89413599	0.0241606	0.104112	7.09533e-14	5.57627e-08	0.00529574	1
cg08505473	chr14	94255513	0.0371424	0.176998	7.12855e-14	5.60237e-08	0.0006586	1
cg03109964	chr12	50000618	-0.0463257	0.0953719	7.13362e-14	5.60635e-08	2.75609e-05	0.427387
cg21751556	chr21	32451135	-0.268847	0.260545	7.16038e-14	5.62737e-08	1.0609e-07	0.00164514
cg10644647	chr8	105520501	0.0992596	0.21795	7.31698e-14	5.75044e-08	0.893802	1
cg16353608	chr22	50892837	0.0146303	0.333042	7.34128e-14	5.76952e-08	0.104815	1
ch.13.1834088F	chr13	112692382	0.0114478	0.0836796	7.35729e-14	5.7821e-08	0.80298	1
cg20520725	chr6	26217564	0.0931736	0.161235	7.54001e-14	5.9257e-08	0.000823313	1
cg19642230	chr19	55795815	0.038233	0.197917	7.58131e-14	5.95815e-08	0.00521583	1
cg08719985	chr12	1715055	0.0214733	0.118143	7.62582e-14	5.99312e-08	0.0991531	1
cg00599559	chr11	76433073	0.0216589	0.101725	7.64682e-14	6.00962e-08	0.0197635	1
cg08476224	chr8	128806271	0.0303098	0.173475	7.78571e-14	6.11876e-08	0.00268488	1
cg13599477	chr10	5488485	0.0701008	0.232097	7.80038e-14	6.13028e-08	0.00188947	1
cg17873998	chr1	200117089	0.0187235	0.28282	7.82741e-14	6.15152e-08	0.597726	1
cg22315542	chr4	18024261	0.0232654	0.12533	7.83054e-14	6.15397e-08	0.0103336	1
cg20531166	chr11	82782814	0.0425613	0.111267	7.88997e-14	6.20067e-08	0.0551143	1
cg09514933	chr2	242605566	-0.325668	0.315171	7.94353e-14	6.24275e-08	9.07847e-08	0.0014078
cg14400768	chr22	46609193	-0.102526	0.186259	7.95781e-14	6.25396e-08	1.29358e-05	0.200596
cg22084642	chr3	52351963	0.061946	0.178776	8.02152e-14	6.30402e-08	0.0155431	1
cg14306451	chr5	17218778	0.0542911	0.128794	8.2435e-14	6.47846e-08	0.757665	1
cg19139618	chr17	46504791	-0.118186	0.159201	8.25517e-14	6.48763e-08	4.8211e-05	0.747609
cg26871600	chr8	29794543	-0.161748	0.174168	8.25674e-14	6.48885e-08	3.47701e-05	0.539181
cg27477594	chr1	165600170	0.018241	0.102591	8.35343e-14	6.56483e-08	0.0671666	1
cg01607849	chr12	6976129	0.0463108	0.192109	8.36383e-14	6.573e-08	0.000354612	1
cg16297938	chr2	179278668	0.0268449	0.108395	8.42168e-14	6.61845e-08	0.471694	1
cg26913798	chr2	240091029	0.0309032	0.265804	8.51454e-14	6.69142e-08	0.793467	1
cg14832199	chr2	192712025	0.0595369	0.172135	8.55671e-14	6.72456e-08	0.00341174	1
cg15731303	chr8	38126100	0.027987	0.0994901	8.60543e-14	6.76284e-08	0.0403933	1
cg26488837	chr10	43633467	0.0222403	0.112044	8.6184e-14	6.77302e-08	0.0522231	1
cg07865790	chr12	99038290	0.0238231	0.111362	8.62745e-14	6.78012e-08	0.100005	1
cg01915516	chr1	3568243	0.0444402	0.254744	8.63348e-14	6.78485e-08	0.00372333	1
cg12033075	chr1	9788767	-0.175643	0.243284	8.68148e-14	6.82257e-08	0.00103531	1
cg11033713	chr5	180688274	0.0301038	0.112458	8.71116e-14	6.84588e-08	0.0995591	1
cg18105767	chr19	41698548	0.0418457	0.115131	8.73614e-14	6.86551e-08	0.0140861	1
cg19538614	chr19	50194205	0.0417467	0.146275	8.9033e-14	6.99687e-08	0.000812308	1
cg17927926	chr2	39103310	0.0247403	0.0888956	8.90714e-14	6.99987e-08	0.669192	1
cg08972831	chr12	68091432	-0.28382	0.200211	8.96861e-14	7.04817e-08	4.25716e-06	0.0660158
cg21114840	chr21	40752097	0.139627	0.135977	8.97422e-14	7.05257e-08	0.803356	1
cg08170757	chr19	48867271	-0.00739681	0.304741	9.01633e-14	7.08565e-08	0.00592175	1
cg16781287	chr11	118267111	-0.324752	0.249084	9.18201e-14	7.21585e-08	2.47974e-11	3.84533e-07
cg05313922	chr4	77949762	-0.184969	0.179121	9.26787e-14	7.28332e-08	2.68279e-08	0.000416021
cg22964929	chr17	8089957	0.0177965	0.0910056	9.27043e-14	7.28532e-08	0.461925	1
cg18075720	chr19	45349207	0.0827608	0.135417	9.33898e-14	7.33918e-08	0.562638	1
cg03212924	chr2	21934883	-0.201948	0.181772	9.35803e-14	7.35414e-08	6.4377e-07	0.00998294
cg16061656	chr11	115088907	-0.223819	0.229486	9.45473e-14	7.43013e-08	1.36117e-08	0.000211077
cg08450534	chr17	8030190	0.0269375	0.11318	9.46983e-14	7.44198e-08	0.0576392	1
cg00974835	chr14	74960278	0.0618347	0.110349	9.56301e-14	7.51519e-08	0.56619	1
cg14256536	chr9	140293439	0.03874	0.373519	9.58402e-14	7.5317e-08	0.0849165	1
cg06879547	chr4	77278980	-0.163136	0.223203	9.66111e-14	7.59227e-08	2.32767e-07	0.00360952
cg24570472	chr22	31608184	0.0292385	0.141013	9.68209e-14	7.60875e-08	0.0574094	1
cg11377645	chr14	23299556	0.0414874	0.0946101	9.70462e-14	7.62644e-08	0.454431	1
cg02780181	chr11	6704622	0.0400797	0.179056	9.71262e-14	7.63272e-08	0.150217	1
cg04679072	chr2	231084941	0.0207973	0.107272	9.72337e-14	7.64116e-08	0.22087	1
cg14867483	chr20	33679846	0.0266361	0.093579	9.87887e-14	7.76335e-08	0.240163	1
cg03619790	chr2	234941312	-0.301221	0.208588	9.88628e-14	7.76916e-08	0.000320199	1
cg21206770	chr1	40203334	-0.173063	0.135878	9.91004e-14	7.78782e-08	5.5574e-05	0.861787
cg01811543	chr20	5100792	0.0215915	0.10601	9.99457e-14	7.85424e-08	0.453862	1
cg09251111	chr21	38639846	0.0277061	0.0946211	1.00156e-13	7.87079e-08	0.0311701	1
cg21984541	chr6	72795650	-0.269679	0.227626	1.00544e-13	7.90124e-08	1.9696e-08	0.000305425
cg24935571	chr2	155564803	-0.286427	0.225784	1.00666e-13	7.91085e-08	4.93578e-07	0.00765392
cg11754402	chr1	147012719	0.0361613	0.144031	1.00713e-13	7.91447e-08	0.0138164	1
cg04504290	chr19	47104118	0.0229304	0.099226	1.01859e-13	8.00456e-08	0.136502	1
cg15803041	chr10	61123096	0.0300458	0.160887	1.01966e-13	8.01298e-08	0.00218741	1
cg05612904	chr1	101491636	0.0189143	0.105711	1.02652e-13	8.06688e-08	0.112827	1
cg02150714	chr8	1876715	0.0328709	0.318396	1.04591e-13	8.21919e-08	0.252814	1
cg22734397	chr5	134871942	0.0478329	0.216606	1.04601e-13	8.21998e-08	0.00484562	1
cg12266647	chr13	96548319	-0.078098	0.133164	1.04772e-13	8.23341e-08	0.000233027	1
cg07109287	chr9	126774073	0.0844368	0.287036	1.05697e-13	8.3061e-08	0.000146904	1
cg10546904	chr11	73882736	0.0285158	0.0780317	1.05843e-13	8.31757e-08	0.15446	1
cg13548781	chr10	104474172	0.0361703	0.103162	1.05926e-13	8.32409e-08	0.0384419	1
cg13393221	chr9	19744011	-0.0780666	0.138405	1.0673e-13	8.38727e-08	4.32878e-06	0.0671263
cg24908814	chr5	132947725	0.0624776	0.302682	1.0821e-13	8.50352e-08	0.00146127	1
cg07594108	chr9	124860982	-0.111485	0.138538	1.08802e-13	8.55007e-08	3.19718e-06	0.0495787
cg10200477	chr1	87801011	0.0295419	0.141739	1.08948e-13	8.56152e-08	0.0607846	1
cg01463768	chr1	95329202	0.0608562	0.169506	1.09649e-13	8.61655e-08	0.00640888	1
cg20811730	chr1	150293902	0.156426	0.221143	1.10137e-13	8.65492e-08	0.425091	1
cg07556888	chr1	153940616	0.0258956	0.101971	1.11228e-13	8.74064e-08	0.152362	1
cg08140634	chr22	21356518	-0.00748408	0.247726	1.11561e-13	8.76682e-08	0.969246	1
cg27392040	chr8	1857177	-0.066667	0.127544	1.1206e-13	8.80597e-08	0.00015156	1
cg06089497	chr3	42696574	0.0481024	0.132441	1.12907e-13	8.87255e-08	0.000980521	1
cg04009537	chr19	56167206	0.0319095	0.0964548	1.13112e-13	8.88867e-08	0.87871	1
cg17123384	chr7	83379152	-0.109376	0.136546	1.13174e-13	8.8935e-08	0.00192782	1
cg03057535	chr18	46486325	-0.114961	0.150504	1.13805e-13	8.9431e-08	3.25986e-08	0.000505507
cg14669729	chr22	25679222	0.0468255	0.175753	1.14529e-13	8.99996e-08	0.00820811	1
cg27132050	chr15	45021149	0.0195747	0.0963122	1.16413e-13	9.14802e-08	0.110368	1
cg14082441	chr6	115189380	-0.151261	0.174076	1.16548e-13	9.15863e-08	3.37755e-09	5.23757e-05
cg05316708	chr2	204815887	-0.279449	0.244384	1.17012e-13	9.19508e-08	2.26911e-07	0.00351871
cg00940546	chr8	81785255	0.0528355	0.169338	1.17812e-13	9.25792e-08	0.00642875	1
cg04609262	chr11	108464380	0.0228272	0.101002	1.18416e-13	9.30534e-08	0.425445	1
cg15635480	chr20	35090169	0.0890425	0.119019	1.18795e-13	9.33515e-08	0.770293	1
cg19709058	chr2	232378848	0.0250589	0.109007	1.19955e-13	9.42624e-08	0.252387	1
cg22500068	chr3	44967627	-0.195346	0.195213	1.20508e-13	9.46972e-08	1.35589e-06	0.0210259
cg27097532	chr1	156697350	-0.119027	0.141108	1.21249e-13	9.52792e-08	0.00020817	1
cg15988350	chr7	32110650	0.0525111	0.284784	1.21522e-13	9.54934e-08	0.000202909	1
cg25159184	chr2	230697285	-0.137509	0.17005	1.2213e-13	9.59715e-08	4.15774e-08	0.000644741
cg05936875	chr1	16694875	0.0256624	0.0968508	1.22524e-13	9.62804e-08	0.0297334	1
cg03821916	chr17	58755215	0.0536999	0.131638	1.22674e-13	9.63982e-08	0.674616	1
cg13335271	chr8	33783578	-0.248721	0.183633	1.24415e-13	9.77664e-08	6.48034e-05	1
cg16934595	chr2	55226499	0.0607574	0.15946	1.25001e-13	9.82268e-08	0.00191024	1
cg15209934	chr19	52800385	0.0927999	0.139716	1.25776e-13	9.88359e-08	0.652423	1
cg25697795	chr14	37194970	-0.28819	0.210038	1.26118e-13	9.91044e-08	7.7566e-07	0.0120282
cg10038085	chr1	165797905	0.0145825	0.0986429	1.28476e-13	1.00957e-07	0.953712	1
cg12734329	chr14	102562987	0.0472532	0.160467	1.28485e-13	1.00964e-07	4.32451e-05	0.670602
cg18136122	chr5	114601105	0.0379604	0.248614	1.28869e-13	1.01266e-07	0.164117	1
cg17533684	chr1	46597933	0.0256076	0.101084	1.29003e-13	1.01371e-07	0.215951	1
cg22966026	chr5	114895062	0.0956348	0.164666	1.2911e-13	1.01455e-07	0.232326	1
cg04895321	chr10	15210264	0.228123	0.496829	1.29258e-13	1.01571e-07	0.00212655	1
cg02958718	chr11	124932914	0.0237771	0.130943	1.30829e-13	1.02805e-07	0.0814078	1
cg25636159	chr22	40743859	-0.191092	0.159261	1.31938e-13	1.03677e-07	1.16897e-08	0.000181272
cg08969925	chr3	33015641	-0.133639	0.19805	1.32332e-13	1.03986e-07	1.38588e-07	0.00214909
cg21593670	chr3	52489874	-0.0245099	0.349092	1.32789e-13	1.04345e-07	0.0042965	1
cg24401427	chr5	77014952	-0.145254	0.187857	1.34527e-13	1.05711e-07	1.60768e-07	0.00249303
cg17004162	chr15	89456849	0.0311823	0.111171	1.36238e-13	1.07055e-07	0.103812	1
cg27555392	chr1	16679092	0.043818	0.14904	1.36809e-13	1.07504e-07	0.656488	1
cg15837522	chr8	117892654	-0.22106	0.192529	1.37066e-13	1.07705e-07	2.2515e-07	0.0034914
cg04338055	chr19	1000955	0.0311348	0.136468	1.37587e-13	1.08114e-07	0.824712	1
cg05062333	chr6	133562269	0.0551548	0.178997	1.38201e-13	1.08597e-07	0.00500811	1
cg03995567	chr22	37448205	0.038554	0.134265	1.40301e-13	1.10247e-07	0.567306	1
cg10296850	chr5	34837194	-0.182591	0.187171	1.40588e-13	1.10473e-07	5.50683e-07	0.00853944
cg21648012	chr12	58141969	-0.187238	0.196241	1.40696e-13	1.10558e-07	4.53658e-07	0.00703487
cg22338443	chr1	241814413	0.20964	0.29969	1.41088e-13	1.10865e-07	0.910491	1
cg03522971	chr4	6537163	0.0554881	0.39758	1.41847e-13	1.11462e-07	0.0896512	1
cg27560091	chr13	20357708	0.115763	0.409623	1.43207e-13	1.1253e-07	0.769957	1
cg19761480	chr3	135685428	0.0467027	0.142316	1.44276e-13	1.1337e-07	0.0015925	1
cg24001514	chr7	141250912	0.0282464	0.142091	1.4525e-13	1.14135e-07	0.0184385	1
cg12120049	chr22	32808829	-0.183567	0.164535	1.45734e-13	1.14515e-07	5.83376e-08	0.000904641
cg12659740	chr20	30697291	0.0287551	0.101196	1.46235e-13	1.14908e-07	0.394927	1
cg00389594	chr10	81838736	0.0265966	0.0951978	1.47183e-13	1.15653e-07	0.0384689	1
cg01757525	chr1	40943386	0.0170318	0.113238	1.47452e-13	1.15865e-07	0.19323	1
cg19776272	chr11	33758214	0.0523356	0.139438	1.51336e-13	1.18916e-07	0.0173925	1
cg03646270	chr6	13667368	0.254709	0.334807	1.52757e-13	1.20033e-07	0.00284186	1
cg18204321	chr18	3453798	0.0412791	0.182119	1.55696e-13	1.22342e-07	0.000118677	1
ch.3.2133154F	chr3	107908987	0.0245971	0.0946795	1.56375e-13	1.22875e-07	0.463737	1
cg10835893	chr14	55878873	0.0287407	0.0936802	1.58893e-13	1.24854e-07	0.771354	1
cg13533340	chr9	74764495	0.0606455	0.283177	1.59172e-13	1.25073e-07	0.0010479	1
cg17572572	chr1	27216739	0.0294371	0.0925089	1.59857e-13	1.25611e-07	0.377746	1
cg16093957	chr15	90234687	-0.111888	0.158103	1.61915e-13	1.27228e-07	0.000469747	1
cg18051234	chr6	152492469	-0.183892	0.254637	1.62223e-13	1.2747e-07	2.52743e-08	0.000391928
cg04360080	chr4	100485234	-0.0300349	0.341875	1.62462e-13	1.27658e-07	0.0446727	1
cg26889564	chr8	142302390	-0.124959	0.134921	1.64406e-13	1.29185e-07	2.84356e-05	0.440951
cg01394102	chr4	2174605	-0.142385	0.175415	1.68204e-13	1.32169e-07	3.23807e-09	5.02127e-05
cg25459558	chr6	33161290	0.0726365	0.223565	1.69184e-13	1.32939e-07	0.0013692	1
cg18988412	chr2	240308765	0.0341964	0.396649	1.6948e-13	1.33171e-07	0.197107	1
cg11734556	chr11	122633338	0.0161071	0.203139	1.70609e-13	1.34058e-07	0.121736	1
cg16015594	chr2	198011843	-0.127417	0.162009	1.71318e-13	1.34615e-07	1.7579e-06	0.0272597
cg16426714	chr17	77773042	0.0745971	0.185559	1.73541e-13	1.36362e-07	0.00364635	1
cg12362726	chr12	104680469	0.0346653	0.113516	1.7356e-13	1.36377e-07	0.00468107	1
cg24965638	chr6	151814903	0.0473462	0.152254	1.73736e-13	1.36515e-07	0.00194955	1
cg01921423	chr4	39452766	-0.146224	0.192652	1.76859e-13	1.38968e-07	1.07097e-05	0.166076
cg03832336	chr3	160938962	0.026658	0.100705	1.78539e-13	1.40288e-07	0.0962539	1
cg05393688	chr13	45009596	0.02156	0.112692	1.80141e-13	1.41547e-07	0.418413	1
cg02352653	chr5	135469115	0.0224763	0.111687	1.80523e-13	1.41847e-07	0.0500788	1
cg23719132	chr13	113525257	0.0246326	0.294571	1.80942e-13	1.42176e-07	0.516563	1
cg07484403	chr19	19249270	0.0252986	0.105336	1.81064e-13	1.42272e-07	0.0858947	1
cg21074190	chr12	56365823	-0.132796	0.140091	1.81826e-13	1.4287e-07	8.57191e-06	0.132925
cg02941118	chr11	134201640	0.0730233	0.142387	1.82976e-13	1.43774e-07	0.259583	1
cg00786478	chr7	31102603	-0.155498	0.134734	1.84724e-13	1.45147e-07	2.84606e-07	0.00441338
cg21241989	chr9	839126	-0.29277	0.218878	1.86794e-13	1.46773e-07	8.20968e-07	0.0127308
cg24566716	chr15	45879072	0.0160142	0.074881	1.89518e-13	1.48913e-07	0.392328	1
cg14222140	chr1	24711941	-0.167674	0.115459	1.89869e-13	1.4919e-07	0.00496125	1
cg07238642	chr8	21902060	0.044429	0.139001	1.92027e-13	1.50884e-07	0.0837041	1
cg03050708	chr10	99259814	0.0410062	0.156914	1.93349e-13	1.51924e-07	0.0173993	1
cg15018620	chr9	123770407	0.204651	0.548354	1.93771e-13	1.52255e-07	0.100327	1
cg19954374	chr2	198570639	0.0185871	0.0922019	1.94862e-13	1.53112e-07	0.48513	1
cg03014427	chr14	45552678	-0.165226	0.136709	1.95654e-13	1.53734e-07	1.8018e-06	0.0279405
cg11358634	chr11	67159532	0.0232974	0.0961581	1.98351e-13	1.55852e-07	0.164685	1
cg23262213	chr2	172653274	-0.196631	0.204802	1.98601e-13	1.56049e-07	1.60641e-07	0.00249107
cg00042341	chr2	28789985	0.024838	0.102284	1.99961e-13	1.57118e-07	0.739875	1
cg11309496	chr17	33701353	0.0707748	0.190727	2.00809e-13	1.57783e-07	0.551805	1
cg24902504	chr1	206858868	0.0327295	0.111046	2.01072e-13	1.5799e-07	0.364754	1
cg17062115	chr3	157649294	-0.10402	0.128106	2.02249e-13	1.58915e-07	1.97796e-07	0.00306723
cg19656890	chr2	207024980	0.0215663	0.0875401	2.03462e-13	1.59868e-07	0.460763	1
cg16908552	chr1	231174153	-0.0925368	0.131726	2.03914e-13	1.60223e-07	0.000228627	1
cg25034856	chr4	77959279	0.0783363	0.163137	2.04473e-13	1.60661e-07	0.176349	1
cg01702744	chr16	84002727	0.0661719	0.171281	2.04657e-13	1.60806e-07	1.35749e-05	0.210506
cg15988394	chr3	183736102	0.0201741	0.0940928	2.04845e-13	1.60954e-07	0.00237425	1
cg14320633	chr8	86157573	0.0229332	0.103708	2.07135e-13	1.62752e-07	0.049346	1
cg02829456	chr2	201982020	0.0157275	0.0903554	2.10104e-13	1.65085e-07	0.223023	1
cg10188639	chr1	21105121	-0.149528	0.146752	2.10745e-13	1.65589e-07	1.69797e-07	0.00263304
cg02090656	chr3	153839842	0.0504546	0.181644	2.10789e-13	1.65623e-07	0.00349481	1
cg09080114	chr12	6983111	0.0269779	0.12261	2.11887e-13	1.66485e-07	0.00377714	1
cg24452181	chr19	48984318	0.0555515	0.144761	2.16637e-13	1.70217e-07	0.0170206	1
cg27351837	chr15	92396247	0.0179159	0.0882307	2.16768e-13	1.7032e-07	0.0133957	1
cg17868840	chr1	224133090	-0.156646	0.176746	2.17808e-13	1.71137e-07	5.74341e-08	0.00089063
cg10902514	chr2	188211981	-0.0906653	0.150432	2.18789e-13	1.71908e-07	3.48683e-07	0.00540703
cg24480157	chr5	68389592	0.036624	0.0983738	2.19723e-13	1.72641e-07	0.484238	1
cg21961506	chr13	20235918	0.0208002	0.215095	2.22555e-13	1.74866e-07	0.771908	1
cg16638266	chr3	55522835	0.0234114	0.151	2.2296e-13	1.75184e-07	0.0934374	1
cg22488274	chr14	76044802	0.0206957	0.127181	2.2344e-13	1.75561e-07	0.0209486	1
cg02979335	chr4	55313518	-0.157927	0.211393	2.2395e-13	1.75961e-07	5.32659e-08	0.000825994
cg02027010	chr9	116163386	0.0307612	0.110417	2.24053e-13	1.76042e-07	0.265859	1
cg18374299	chr11	14996911	0.0379233	0.123914	2.24105e-13	1.76083e-07	0.00635891	1
cg18709479	chr1	147142473	0.0153263	0.0949197	2.24242e-13	1.7619e-07	0.587619	1
cg26104428	chr21	40817303	0.0276068	0.103437	2.2805e-13	1.79182e-07	0.208327	1
cg02634441	chr13	43145092	-0.221771	0.188972	2.28157e-13	1.79266e-07	1.5231e-06	0.0236188
cg09258878	chr16	67282407	0.0244394	0.0961924	2.2827e-13	1.79354e-07	0.407736	1
cg14223695	chr6	106968434	-0.0816497	0.152227	2.30243e-13	1.80905e-07	6.86419e-05	1
cg27193691	chr11	568206	0.0199845	0.146413	2.31134e-13	1.81604e-07	0.837362	1
cg20189916	chr11	65819834	0.0436025	0.134013	2.33006e-13	1.83075e-07	0.00249963	1
cg07166235	chr12	49183018	0.0311858	0.146182	2.33783e-13	1.83685e-07	0.00611249	1
cg06606003	chr19	38210543	0.0237068	0.101203	2.37371e-13	1.86504e-07	0.438588	1
cg10572465	chr1	114414042	-0.0808946	0.152755	2.38732e-13	1.87573e-07	8.99846e-07	0.0139539
cg05599550	chr17	48711902	0.0405072	0.175427	2.41478e-13	1.89731e-07	0.00175453	1
cg14306956	chr9	37027384	0.0487563	0.178406	2.4224e-13	1.90329e-07	0.878635	1
cg27106476	chr2	47319	0.0298569	0.156829	2.44516e-13	1.92117e-07	0.0176452	1
cg24353779	chr10	102133219	0.0228447	0.0958466	2.4508e-13	1.9256e-07	0.0636651	1
cg01057970	chr8	61545374	-0.158225	0.158564	2.47011e-13	1.94076e-07	6.06353e-07	0.00940272
cg25069420	chr2	203140218	-0.204549	0.157929	2.47598e-13	1.94538e-07	6.37123e-07	0.00987987
cg05512669	chr6	110012488	0.0169132	0.116608	2.49263e-13	1.95846e-07	0.446526	1
cg16753354	chr11	77791953	-0.104053	0.125136	2.49355e-13	1.95918e-07	0.0292401	1
cg05153347	chr5	171434267	0.0272873	0.0848799	2.50923e-13	1.9715e-07	0.126662	1
cg11713336	chr5	138940474	0.0190109	0.0955257	2.52419e-13	1.98325e-07	0.208957	1
cg25529965	chr7	56174084	0.0508528	0.152956	2.55003e-13	2.00354e-07	0.590313	1
cg27664600	chr15	44487605	0.0420543	0.0742504	2.61021e-13	2.05083e-07	0.51873	1
cg13625881	chr5	112161859	0.0768622	0.14041	2.61546e-13	2.05495e-07	0.135431	1
cg03076210	chr1	19811704	0.0219252	0.0970514	2.6539e-13	2.08515e-07	0.265299	1
cg11621586	chr10	70884670	-0.0196365	0.387547	2.65696e-13	2.08755e-07	0.00930711	1
cg05781682	chr2	238164481	-0.145382	0.211351	2.66947e-13	2.09738e-07	1.42255e-07	0.00220595
cg03181426	chr1	53662046	0.0370355	0.136396	2.67128e-13	2.0988e-07	0.0120496	1
cg00547730	chr11	64889672	0.0229964	0.112945	2.67587e-13	2.1024e-07	0.0687431	1
cg09681089	chr4	187646730	0.0400752	0.17002	2.68173e-13	2.107e-07	2.95702e-05	0.458545
cg18005972	chr4	716883	0.00950707	0.235001	2.68525e-13	2.10976e-07	0.222577	1
cg19960806	chr1	225997678	0.0207227	0.104228	2.68897e-13	2.11268e-07	0.401306	1
cg21483530	chr3	186377921	-0.235791	0.169495	2.69507e-13	2.11747e-07	0.00824019	1
cg10541181	chr12	23712593	-0.163704	0.170002	2.69514e-13	2.11753e-07	2.7006e-07	0.00418782
cg20926024	chr5	138598494	0.0417467	0.1458	2.72028e-13	2.13728e-07	0.0242687	1
cg06593258	chr18	21852333	0.0877058	0.172687	2.72052e-13	2.13746e-07	0.000371002	1
cg07203767	chr2	242973721	-0.252119	0.251696	2.75653e-13	2.16575e-07	5.28859e-07	0.00820102
cg15239695	chr11	128341010	-0.0837195	0.162539	2.77248e-13	2.17828e-07	0.000123753	1
cg13035033	chr19	17848738	-0.162198	0.114533	2.78336e-13	2.18682e-07	4.63716e-08	0.000719084
cg02471205	chr3	74316738	-0.127172	0.139724	2.81133e-13	2.2088e-07	4.96314e-05	0.769634
cg09596707	chr12	66889730	0.0230416	0.245617	2.81804e-13	2.21407e-07	0.905438	1
cg04440119	chr8	92921253	0.320136	0.437639	2.83592e-13	2.22811e-07	0.0113356	1
cg07156929	chr6	34856927	0.0421873	0.14693	2.87028e-13	2.2551e-07	0.890941	1
cg00632792	chr4	170679230	0.0293519	0.0879219	2.89558e-13	2.27498e-07	0.754465	1
cg04446057	chr11	18657409	-0.248493	0.237488	2.89634e-13	2.27558e-07	1.09646e-06	0.0170028
cg10010393	chr21	43198627	0.038819	0.202433	2.92131e-13	2.29519e-07	0.000229436	1
cg24785168	chr3	112738706	0.0249197	0.10682	2.92905e-13	2.30126e-07	0.0363486	1
cg15269357	chr2	767557	-0.211111	0.196386	2.96122e-13	2.32654e-07	7.63044e-07	0.0118325
cg06478457	chr7	29604764	0.0409894	0.11759	2.98111e-13	2.34217e-07	0.00552698	1
cg12980733	chr13	100932384	-0.0847287	0.13915	2.98142e-13	2.34241e-07	7.73459e-08	0.0011994
cg23530486	chr19	40175047	-0.224237	0.158008	2.99579e-13	2.35369e-07	2.34254e-08	0.000363258
cg05495292	chr9	74526275	0.0346228	0.154679	3.00584e-13	2.36158e-07	0.0762026	1
cg21506441	chr12	122150246	0.0264117	0.0845648	3.01325e-13	2.36741e-07	0.491819	1
cg11802172	chr6	36953962	-0.00839901	0.265804	3.04548e-13	2.39272e-07	0.0941866	1
cg24030425	chr7	92157488	0.0265979	0.106675	3.05798e-13	2.40254e-07	0.0131169	1
cg12664207	chr15	76196150	-0.00973506	0.260246	3.08628e-13	2.42477e-07	0.350151	1
cg08770869	chr20	3776303	0.0225381	0.105486	3.10261e-13	2.4376e-07	0.216233	1
cg04354317	chr1	165667545	0.0232138	0.111578	3.12013e-13	2.45136e-07	0.593994	1
cg10046093	chr6	105307120	0.0325515	0.111941	3.13235e-13	2.46096e-07	0.00197244	1
cg10708955	chr17	8056950	0.0630879	0.186618	3.13474e-13	2.46283e-07	4.65968e-05	0.722577
cg06704200	chr2	58828539	-0.161442	0.176139	3.13502e-13	2.46305e-07	3.49603e-05	0.542129
cg02248497	chr20	43991695	0.0319159	0.104797	3.15625e-13	2.47972e-07	0.101325	1
cg06119711	chr8	142010441	0.0229911	0.147007	3.18242e-13	2.50028e-07	0.151664	1
cg02741249	chr16	23521983	0.0372701	0.110792	3.19514e-13	2.51027e-07	0.0782633	1
cg14510314	chr6	31802603	0.0265276	0.103769	3.21023e-13	2.52212e-07	0.695836	1
cg22261612	chr11	117187137	0.0945756	0.124146	3.27519e-13	2.57316e-07	0.580274	1
cg07754218	chr2	204231515	-0.130758	0.15629	3.2873e-13	2.58267e-07	2.82639e-10	4.38288e-06
cg11710606	chr19	41222381	0.0202318	0.105447	3.29829e-13	2.5913e-07	0.052495	1
cg10659908	chr12	109796147	-0.363665	0.293935	3.31276e-13	2.60266e-07	4.42384e-08	0.000686005
cg04144611	chr1	229477268	0.0753686	0.154519	3.31787e-13	2.60668e-07	0.000144973	1
cg02533526	chr1	149911291	0.0695257	0.192964	3.34679e-13	2.62939e-07	2.57222e-05	0.398874
cg23610420	chr1	206859216	0.0313298	0.105991	3.35952e-13	2.63939e-07	0.182378	1
cg22613268	chr8	3557280	-0.108618	0.139272	3.37178e-13	2.64902e-07	0.000209207	1
cg06804312	chr3	192445538	0.0403996	0.1451	3.38394e-13	2.65857e-07	0.0769116	1
cg06739029	chr6	19837421	0.0552107	0.258978	3.38601e-13	2.66019e-07	0.000101558	1
cg24247086	chr17	1576724	-0.0653289	0.102246	3.39439e-13	2.66677e-07	0.0289681	1
cg24977338	chr2	113188963	-0.191367	0.163892	3.3955e-13	2.66764e-07	1.34785e-07	0.00209011
cg08181825	chr2	99895066	-0.191246	0.173931	3.39647e-13	2.6684e-07	2.44233e-05	0.378731
cg21052958	chr8	125990596	0.140905	0.394319	3.42491e-13	2.69074e-07	0.493869	1
cg12510044	chr22	22115473	-0.123745	0.14815	3.4293e-13	2.69419e-07	8.98996e-07	0.0139407
cg17187287	chr4	115519593	0.0553914	0.226901	3.46972e-13	2.72593e-07	0.269338	1
cg22107082	chr11	59886242	-0.20035	0.225681	3.5111e-13	2.75844e-07	5.22726e-06	0.0810591
cg06012574	chr16	89557737	0.0176476	0.100329	3.52403e-13	2.7686e-07	0.774489	1
cg15593340	chr16	19325285	-0.130771	0.200305	3.56511e-13	2.80087e-07	1.41474e-08	0.000219384
cg15507321	chr10	102989329	0.0551225	0.203948	3.62804e-13	2.8503e-07	0.000202574	1
cg27533999	chr3	67691965	-0.160195	0.128655	3.63115e-13	2.85275e-07	9.63272e-09	0.000149375
cg22273530	chr12	11135017	-0.256554	0.247196	3.67289e-13	2.88553e-07	1.21165e-07	0.00187891
cg19295951	chr15	45421998	0.0408371	0.235768	3.68325e-13	2.89367e-07	0.0138731	1
cg26235215	chr7	121513277	0.0622629	0.211154	3.73823e-13	2.93686e-07	0.0100404	1
cg20631181	chr16	73082402	0.0391854	0.19599	3.74425e-13	2.94159e-07	0.0600027	1
cg11976222	chr17	79374340	0.0427196	0.180681	3.79261e-13	2.97958e-07	0.00139112	1
cg25837377	chr9	37472460	0.0362579	0.139868	3.80147e-13	2.98653e-07	0.125167	1
cg22104931	chr1	40225012	-0.0711348	0.0961917	3.8123e-13	2.99503e-07	0.000161998	1
cg16739503	chr13	114862324	0.0368969	0.4185	3.81907e-13	3.00035e-07	0.0137642	1
cg07187817	chr8	18001414	-0.182375	0.197426	3.83113e-13	3.00982e-07	8.22189e-07	0.0127497
cg00385142	chr3	98235918	-0.0913021	0.103537	3.84911e-13	3.02394e-07	0.00116026	1
cg22274395	chr4	141490067	0.0523441	0.271103	3.85882e-13	3.03157e-07	0.000554496	1
cg00631837	chr22	45404212	0.0484801	0.143546	3.86699e-13	3.03798e-07	0.470693	1
cg04288683	chr22	36310716	0.0361265	0.130715	3.87173e-13	3.0417e-07	0.097057	1
cg05079794	chr7	128050616	0.04438	0.112472	3.88265e-13	3.05027e-07	0.00325097	1
cg12905608	chr10	15130387	0.0410161	0.122288	3.88492e-13	3.05206e-07	0.0659052	1
cg10571401	chr21	45548056	0.0306656	0.340218	3.89641e-13	3.06108e-07	0.000198292	1
cg19561859	chr17	60704363	0.0554986	0.219991	3.9271e-13	3.08519e-07	0.0120347	1
cg11119235	chr7	116593586	0.0356225	0.107244	3.94208e-13	3.09695e-07	0.0615068	1
cg19425083	chr11	30344469	0.0210473	0.0979561	3.97168e-13	3.1202e-07	0.0745556	1
cg17360711	chr7	14885165	-0.121077	0.146476	3.99199e-13	3.13615e-07	3.54768e-07	0.00550139
cg03764092	chr7	139690853	-0.130499	0.203942	3.9924e-13	3.13647e-07	9.99844e-06	0.155046
cg17244651	chr6	130334156	-0.10683	0.182517	4.01343e-13	3.15299e-07	6.89206e-06	0.106875
cg08007465	chr18	6415183	0.0336855	0.140405	4.01721e-13	3.15595e-07	0.0461325	1
cg10997500	chr13	113974988	0.0877889	0.163351	4.0318e-13	3.16741e-07	0.907607	1
cg15109018	chr12	85862615	0.0672111	0.177418	4.04879e-13	3.18076e-07	0.00637273	1
cg27061791	chr16	67009163	-0.106938	0.125581	4.06021e-13	3.18972e-07	0.000379469	1
cg12876855	chr16	11681274	0.0256634	0.0835724	4.07878e-13	3.20431e-07	0.679838	1
cg08621406	chr5	35618280	0.0530241	0.293366	4.09399e-13	3.21625e-07	0.000162916	1
cg10040059	chr1	43312005	0.023167	0.0960154	4.11774e-13	3.2349e-07	0.240062	1
cg26329376	chr11	132757156	-0.120156	0.131559	4.17812e-13	3.28233e-07	0.00227019	1
cg13280039	chr12	13814375	0.0382183	0.14037	4.19393e-13	3.29475e-07	0.0308441	1
cg11797809	chr16	22308592	0.0300624	0.133503	4.20801e-13	3.30581e-07	0.00680849	1
cg27459437	chr20	37464594	-0.159641	0.197734	4.20921e-13	3.30675e-07	0.000107571	1
cg23368976	chr11	6633875	0.043195	0.109986	4.22182e-13	3.31665e-07	0.227074	1
cg01603847	chr5	6449461	0.0597638	0.165683	4.24901e-13	3.338e-07	0.00144722	1
cg21203420	chr21	40684731	0.0182832	0.0980247	4.26999e-13	3.35448e-07	0.879378	1
cg23824845	chr1	53921414	-0.180726	0.20104	4.27039e-13	3.35479e-07	2.98509e-08	0.000462897
cg26973564	chr20	57739360	-0.124936	0.150367	4.28049e-13	3.36272e-07	1.13609e-05	0.176174
cg26628634	chr1	169337140	0.0415602	0.0929312	4.28744e-13	3.36818e-07	0.0600796	1
cg06271127	chr15	76366259	-0.310968	0.251967	4.28759e-13	3.36829e-07	2.01214e-09	3.12022e-05
cg25007332	chr5	57755069	0.0299052	0.18198	4.35167e-13	3.41863e-07	0.000947023	1
cg23098052	chr4	77088038	-0.178418	0.212144	4.36569e-13	3.42964e-07	6.15607e-08	0.000954621
cg11364073	chr5	76383274	0.0216849	0.0962075	4.36614e-13	3.42999e-07	0.644732	1
cg16576106	chr16	4736778	-0.0937859	0.201305	4.37052e-13	3.43342e-07	0.00563131	1
cg10573181	chr4	170533618	0.0153475	0.101869	4.42765e-13	3.4783e-07	0.322237	1
cg11129341	chr11	19870761	-0.186593	0.204215	4.43158e-13	3.48139e-07	1.03584e-06	0.0160628
cg26313222	chr4	85888587	0.0281835	0.120639	4.43506e-13	3.48411e-07	0.418243	1
cg16216905	chr18	38457272	-0.270278	0.288997	4.48751e-13	3.52531e-07	3.91744e-08	0.000607477
cg27344911	chr14	94488135	-0.1018	0.115955	4.50747e-13	3.54099e-07	4.48985e-07	0.00696242
cg02430094	chr6	109103483	0.0344467	0.150582	4.52536e-13	3.55504e-07	0.00204622	1
cg26842637	chr20	42134970	-0.109146	0.155848	4.52615e-13	3.55566e-07	6.37538e-06	0.0988631
cg27556535	chr10	32617679	-0.122501	0.133575	4.54946e-13	3.57396e-07	3.21159e-05	0.498022
cg26562417	chr12	123464823	0.0230258	0.101295	4.55253e-13	3.57637e-07	0.819515	1
cg12461368	chr18	60986654	0.0212252	0.101865	4.57302e-13	3.59246e-07	0.0190854	1
cg11395610	chr4	13485238	0.0291865	0.132391	4.58277e-13	3.60011e-07	0.168887	1
cg11688511	chr14	96949173	-0.195395	0.181699	4.65334e-13	3.65555e-07	3.59875e-06	0.0558059
cg09244244	chr5	94891907	0.0504632	0.14639	4.66191e-13	3.66228e-07	0.00657334	1
cg12180984	chr14	76819168	0.016765	0.0952876	4.6679e-13	3.66697e-07	0.177286	1
cg24654963	chr7	106808956	0.026775	0.103602	4.75833e-13	3.73801e-07	0.283897	1
cg16629702	chr16	55690248	0.0481264	0.249356	4.81497e-13	3.7825e-07	0.00119711	1
cg14808890	chr6	26250826	0.0522257	0.137515	4.88706e-13	3.83913e-07	0.0543333	1
cg27192597	chr19	10400464	0.0211981	0.0937278	4.94741e-13	3.88653e-07	0.726129	1
cg09308803	chr4	100871536	0.0182819	0.086295	4.95566e-13	3.89301e-07	0.104135	1
cg15783064	chr12	31811887	0.0227707	0.101373	5.02415e-13	3.9468e-07	0.835502	1
cg04305134	chr10	75173374	0.0117673	0.0910453	5.04284e-13	3.96148e-07	0.751298	1
cg04881125	chr1	186649253	0.0579959	0.190284	5.0439e-13	3.96231e-07	8.04298e-05	1
cg17813801	chr11	57508856	0.0190049	0.102649	5.0716e-13	3.98407e-07	0.399358	1
cg18094330	chr7	100136910	0.0636494	0.138355	5.07865e-13	3.9896e-07	0.783612	1
cg21441886	chr11	6704942	0.0231106	0.100043	5.08997e-13	3.99849e-07	0.0146119	1
cg13018793	chr6	170232062	0.0394955	0.168608	5.103e-13	4.00872e-07	3.07818e-05	0.477334
cg23260105	chr5	1218653	-0.152986	0.230661	5.10791e-13	4.01257e-07	4.56704e-05	0.708211
cg04140048	chr10	90038832	-0.192908	0.198509	5.13572e-13	4.03441e-07	0.0002312	1
cg25249681	chr8	1114422	-0.172976	0.21936	5.13657e-13	4.03508e-07	2.28005e-07	0.00353568
cg03068899	chr7	22998575	-0.0915887	0.160486	5.24418e-13	4.1196e-07	1.07978e-08	0.000167441
cg27072387	chr2	33171699	0.0215654	0.107044	5.28026e-13	4.14794e-07	0.293167	1
cg01094684	chr19	1605629	-0.0133521	0.410285	5.28478e-13	4.15148e-07	0.00136626	1
cg04411166	chr19	56196847	0.0172929	0.279891	5.29145e-13	4.15672e-07	0.38109	1
cg27610727	chr11	57079254	0.0619062	0.170342	5.30604e-13	4.16818e-07	0.00167048	1
cg18380211	chr5	98247404	0.0908454	0.254909	5.34509e-13	4.19885e-07	0.0259022	1
cg07785726	chr13	50159788	0.0496749	0.138152	5.35337e-13	4.20534e-07	0.519641	1
cg10002332	chr15	80259561	-0.0618373	0.150704	5.35663e-13	4.2079e-07	1.31597e-05	0.204068
cg24138325	chr8	1898270	-0.0517469	0.14459	5.36206e-13	4.21216e-07	0.00939621	1
cg23079808	chr12	6493003	0.121968	0.228174	5.39241e-13	4.236e-07	0.00425954	1
cg13517516	chr9	20684768	0.0215347	0.104864	5.4783e-13	4.30346e-07	0.612562	1
cg11412935	chr1	92950086	0.0454064	0.181467	5.48572e-13	4.30929e-07	0.337232	1
cg01640444	chr3	193311744	0.0314794	0.120251	5.48796e-13	4.31104e-07	0.00261316	1
cg21568731	chr6	80714280	-0.0103449	0.432394	5.51535e-13	4.33255e-07	0.00993278	1
cg07052390	chr11	133827076	0.0306743	0.176889	5.52465e-13	4.33985e-07	0.806164	1
cg18356847	chr6	149634176	-0.0951184	0.125338	5.55156e-13	4.36098e-07	1.37778e-05	0.213653
cg00012199	chr14	21151024	0.0224767	0.0992894	5.60399e-13	4.40217e-07	0.00790236	1
cg22179621	chr2	85842587	-0.160458	0.178653	5.61411e-13	4.41011e-07	4.22865e-07	0.00655736
cg26880493	chr5	31855185	0.0348788	0.149686	5.61439e-13	4.41032e-07	0.0978546	1
cg00327697	chr8	24076220	0.0306329	0.154554	5.62059e-13	4.41519e-07	0.000740526	1
cg06275813	chr18	55102925	0.0424341	0.234296	5.70737e-13	4.48335e-07	0.000248838	1
cg10498097	chr2	219221131	-0.0727515	0.119309	5.72268e-13	4.49537e-07	7.10701e-05	1
cg07890947	chr19	55673780	-0.210013	0.151152	5.72397e-13	4.49638e-07	0.000955965	1
cg23728373	chr12	51167693	-0.198444	0.1807	5.74657e-13	4.51413e-07	5.39427e-06	0.0836489
cg11762346	chr10	70980112	-0.18955	0.14029	5.76157e-13	4.5259e-07	2.22684e-06	0.0345317
cg04710402	chr7	87257074	0.0602479	0.329995	5.76895e-13	4.53169e-07	0.00190778	1
cg00185839	chr11	804954	0.0216746	0.106652	5.78096e-13	4.54112e-07	0.463921	1
cg23153707	chr17	7121040	0.0579671	0.164886	5.83204e-13	4.58125e-07	0.0522591	1
cg03567760	chr20	23341721	-0.178218	0.148366	5.86752e-13	4.60911e-07	1.57168e-07	0.00243721
cg06136472	chr13	48617922	-0.164168	0.198701	5.90163e-13	4.6359e-07	9.31384e-08	0.0014443
cg20459655	chr2	135675569	-0.0447766	0.322222	5.95348e-13	4.67662e-07	0.366837	1
cg02854695	chr19	50832032	0.0333671	0.230076	6.03655e-13	4.74186e-07	0.0620437	1
cg05287402	chr2	112789644	0.0431483	0.159315	6.03828e-13	4.74322e-07	0.0243428	1
cg25199878	chr2	183903746	0.0405441	0.15486	6.06981e-13	4.76798e-07	8.92377e-05	1
cg18034329	chr17	5186160	0.0163181	0.0855793	6.08196e-13	4.77752e-07	0.451169	1
cg22010271	chr2	68990227	0.133982	0.2278	6.09163e-13	4.78511e-07	0.660654	1
cg17887537	chr9	19049789	0.0173423	0.101776	6.13445e-13	4.81874e-07	0.388544	1
cg25195960	chr1	40997306	0.0277856	0.0992903	6.23957e-13	4.90131e-07	0.458002	1
cg12845682	chr4	146540290	0.0242103	0.101375	6.25773e-13	4.91557e-07	0.0783858	1
cg16239482	chr3	181437145	0.0789389	0.261407	6.2744e-13	4.92866e-07	0.000197511	1
cg20303169	chr5	65505181	-0.257641	0.252681	6.32021e-13	4.96463e-07	3.36425e-07	0.00521694
cg23824379	chr17	42581045	0.0264451	0.0882696	6.3468e-13	4.98551e-07	0.0711814	1
cg05604079	chr4	122302268	0.0650708	0.229813	6.35826e-13	4.99451e-07	0.00154357	1
cg22845362	chr4	25378974	0.0249414	0.102982	6.42062e-13	5.04349e-07	0.429774	1
cg07127693	chr14	73760645	-0.132908	0.165496	6.44589e-13	5.06333e-07	0.000336772	1
cg09876651	chr12	81331078	0.0357075	0.229079	6.46494e-13	5.07829e-07	0.000120058	1
cg04124861	chr19	12164080	0.0569258	0.131321	6.46499e-13	5.07832e-07	0.0117576	1
cg22388096	chr8	121719200	-0.180807	0.182276	6.48909e-13	5.09724e-07	9.30563e-07	0.0144302
cg06073516	chr3	134192895	0.0241221	0.125719	6.50831e-13	5.11234e-07	0.00790435	1
cg16238796	chr7	5461480	0.0185552	0.112538	6.5144e-13	5.11711e-07	0.00232261	1
cg26014017	chr1	38019849	0.0283331	0.129122	6.53089e-13	5.13006e-07	0.214089	1
cg02882134	chr17	46942411	-0.172397	0.149548	6.68158e-13	5.24842e-07	1.11629e-07	0.00173103
cg01306120	chr1	235290283	-0.178899	0.173356	6.69644e-13	5.26009e-07	6.22504e-08	0.000965318
cg23641145	chr11	101000566	0.0397938	0.125119	6.7074e-13	5.26869e-07	0.0138866	1
cg18587973	chr13	49822535	0.0246274	0.113337	6.7238e-13	5.28156e-07	0.0806914	1
cg15271594	chr3	52029932	0.0274861	0.105707	6.72911e-13	5.28573e-07	0.163538	1
cg18125208	chr1	228297275	0.0915251	0.153336	6.75762e-13	5.30812e-07	0.763495	1
cg10072850	chr3	187457732	0.0182311	0.0989536	6.77464e-13	5.32148e-07	0.171091	1
cg02312170	chr10	122610835	0.0268948	0.102598	6.83842e-13	5.37157e-07	0.0127437	1
cg22683035	chr19	3035674	-0.0078309	0.243415	6.90319e-13	5.42245e-07	0.00901421	1
cg21816330	chr17	27044629	0.101842	0.200817	6.90355e-13	5.42272e-07	0.00115927	1
cg13423759	chr1	37937403	0.060813	0.201682	6.90745e-13	5.42578e-07	0.00381685	1
cg15606745	chr22	37005514	-0.129257	0.102273	6.96357e-13	5.46985e-07	0.00196692	1
cg02874042	chr16	49743848	-0.0690591	0.152889	6.98152e-13	5.48395e-07	2.90739e-05	0.450849
cg10373645	chr2	74007265	0.0268278	0.110278	7.12288e-13	5.59497e-07	0.0552196	1
cg07900766	chr2	214148972	0.0220079	0.103793	7.197e-13	5.65318e-07	0.0287688	1
cg23831942	chr20	51871596	-0.117113	0.15132	7.21406e-13	5.66658e-07	3.29521e-06	0.0510987
cg21336181	chr8	90938815	0.0504246	0.133841	7.24054e-13	5.68738e-07	0.51688	1
cg25673668	chr8	895601	-0.191526	0.202034	7.29244e-13	5.72813e-07	2.5116e-07	0.00389474
cg20276003	chr16	30935362	0.0188452	0.104718	7.30179e-13	5.73547e-07	0.0241751	1
cg07618561	chr3	124222817	-0.147994	0.207601	7.32511e-13	5.75378e-07	3.26544e-07	0.00506372
cg22325646	chr17	41176469	0.0382713	0.107029	7.41414e-13	5.8237e-07	0.218919	1
cg12366450	chr12	105627446	-0.205958	0.153201	7.43694e-13	5.84161e-07	3.49914e-07	0.00542612
cg09259989	chr19	54941922	0.0291929	0.106013	7.44036e-13	5.84429e-07	0.00257448	1
cg02391432	chr1	28099570	0.0262043	0.115618	7.46351e-13	5.86246e-07	0.0275266	1
cg20980055	chr6	133562258	0.033696	0.222821	7.46438e-13	5.86313e-07	0.00357706	1
cg24035164	chr10	93646991	0.032966	0.110152	7.46548e-13	5.86399e-07	0.0266011	1
cg10202638	chr2	173754319	0.0765519	0.181555	7.47155e-13	5.86876e-07	0.00228245	1
cg18054664	chr14	70237504	-0.133066	0.129714	7.47365e-13	5.8704e-07	0.00011052	1
cg11390504	chr15	85263675	-0.119043	0.158201	7.55091e-13	5.93107e-07	1.19948e-06	0.0186004
cg13296563	chr12	112847257	0.0187685	0.094995	7.55108e-13	5.9312e-07	0.0943312	1
cg12009759	chr14	100111896	0.0391373	0.198171	7.57187e-13	5.94753e-07	0.00294766	1
cg07337775	chr6	106188436	0.0736462	0.205741	7.66704e-13	6.02227e-07	0.0026985	1
cg13690525	chr8	110704080	0.0367158	0.210137	7.7196e-13	6.06354e-07	0.00151781	1
cg05046026	chr11	61559981	0.0390617	0.154774	7.72447e-13	6.06737e-07	0.488992	1
cg03259445	chr8	134065658	-0.0921128	0.157802	7.76233e-13	6.09709e-07	0.01052	1
cg07121367	chr16	81923710	-0.105179	0.120772	7.81919e-13	6.14175e-07	0.00170263	1
cg10027114	chr12	76742097	0.0198995	0.0975574	7.9549e-13	6.24833e-07	0.0474872	1
cg05715293	chr1	28261398	0.0427538	0.117184	7.96948e-13	6.25978e-07	0.170709	1
cg00077606	chr5	37248894	0.0206968	0.107823	8.12253e-13	6.37999e-07	0.127116	1
cg01509203	chr22	41864882	0.0287848	0.113962	8.21955e-13	6.45618e-07	0.0440766	1
cg18267506	chr1	48937445	0.0413918	0.152125	8.23071e-13	6.46495e-07	0.00976502	1
cg22100228	chr8	94929017	0.0178178	0.102103	8.25494e-13	6.48396e-07	0.247599	1
cg17047515	chr7	8008247	0.0283388	0.108892	8.30299e-13	6.5217e-07	0.278093	1
cg10468862	chr9	35103350	0.0203317	0.112776	8.3225e-13	6.53702e-07	0.0554328	1
cg15338449	chr15	83620910	0.0487352	0.179565	8.33926e-13	6.55017e-07	0.000231363	1
cg26875478	chr2	143906553	-0.259339	0.229198	8.42542e-13	6.61784e-07	1.19751e-06	0.0185698
cg09675602	chr22	46431005	-0.192384	0.164418	8.4467e-13	6.63454e-07	0.00180016	1
cg01421867	chr5	137369294	0.0168238	0.0937069	8.4993e-13	6.67585e-07	0.152471	1
cg20524972	chr13	107219895	0.0456353	0.137453	8.5197e-13	6.69187e-07	0.0127317	1
cg10116864	chr2	219826743	0.0523661	0.231259	8.53672e-13	6.70523e-07	0.00144837	1
cg25751198	chr12	109729573	0.0325448	0.173566	8.54959e-13	6.71532e-07	0.0588664	1
cg19426693	chr21	22835904	-0.243833	0.220237	8.55895e-13	6.72267e-07	3.1117e-05	0.482531
cg20761182	chr2	189205140	-0.125282	0.131993	8.57101e-13	6.73214e-07	0.591099	1
cg16619240	chr12	50677228	0.0202476	0.0871436	8.61723e-13	6.76843e-07	0.89849	1
cg26015683	chr6	29720519	-0.0486089	0.384918	8.64915e-13	6.79349e-07	0.141837	1
cg27279020	chr11	65429987	-0.0091752	0.276204	8.84922e-13	6.95063e-07	0.0571299	1
cg13320358	chr22	17602265	0.0711018	0.12478	8.89669e-13	6.9879e-07	0.490297	1
cg06046490	chr11	320940	0.0588919	0.186745	8.90574e-13	6.99501e-07	0.00498825	1
cg05076971	chr7	117824189	-0.00626518	0.207479	8.94492e-13	7.02577e-07	0.0127258	1
cg09899531	chr15	26376267	-0.132862	0.147227	8.96426e-13	7.04095e-07	1.06373e-06	0.0164952
cg11843760	chr1	10532677	0.0225649	0.10289	8.99644e-13	7.06622e-07	0.868898	1
cg22919916	chr22	19110091	0.0400173	0.12664	9.00605e-13	7.07376e-07	0.603074	1
cg21973276	chr15	66994600	0.0281446	0.0976912	9.18825e-13	7.21685e-07	0.124331	1
cg11032544	chr3	121647052	-0.0595094	0.114181	9.19666e-13	7.22345e-07	0.00228535	1
cg10025431	chr3	36403853	-0.253439	0.190107	9.23873e-13	7.25649e-07	0.000599699	1
cg23372001	chr6	27791640	0.0628717	0.176077	9.27086e-13	7.28171e-07	0.00864751	1
cg16353201	chr13	28193792	0.0255649	0.129038	9.317e-13	7.31795e-07	0.00953964	1
cg22946159	chr2	154333822	0.0367855	0.139274	9.32711e-13	7.32588e-07	0.0368284	1
cg00057317	chr8	11725492	0.0292489	0.110298	9.36458e-13	7.3553e-07	0.571864	1
cg12662091	chr3	124931535	0.0613053	0.230196	9.37727e-13	7.36525e-07	0.00476452	1
cg06737004	chr16	31226760	0.0320393	0.141471	9.40252e-13	7.38508e-07	0.348954	1
cg11118171	chr6	30910629	0.0476879	0.187849	9.41129e-13	7.39195e-07	0.000377771	1
cg23836455	chr16	67204226	0.0232775	0.112377	9.45649e-13	7.42745e-07	0.011954	1
cg26511848	chr8	137507074	-0.157823	0.148962	9.45715e-13	7.42795e-07	1.89253e-07	0.00293475
cg13571707	chr15	79383980	0.025728	0.11196	9.4861e-13	7.45069e-07	0.990378	1
cg03627350	chr10	134694425	-0.103305	0.224167	9.51813e-13	7.47583e-07	0.000722981	1
cg22871604	chr1	26146196	0.018999	0.105214	9.51897e-13	7.47648e-07	0.258224	1
cg02536023	chr15	57425492	-0.246336	0.179185	9.54387e-13	7.49604e-07	6.29503e-09	9.7617e-05
cg20691577	chr11	577203	0.0192111	0.106552	9.54863e-13	7.49976e-07	0.0954675	1
cg06391894	chr10	72142531	-0.00795926	0.150117	9.68436e-13	7.60635e-07	0.497053	1
cg05062491	chr1	22901398	-0.169095	0.129592	9.68896e-13	7.60996e-07	0.0036685	1
cg20473731	chr3	4897963	-0.0617543	0.118867	9.74616e-13	7.65488e-07	7.60869e-06	0.117988
cg21243772	chr6	139309643	0.0180286	0.0920665	9.75118e-13	7.65881e-07	0.11327	1
cg16444826	chr2	30441244	-0.0898398	0.139162	9.80711e-13	7.70273e-07	4.04923e-05	0.627914
cg23973972	chr18	72152075	-0.25483	0.187056	9.82735e-13	7.71862e-07	3.52779e-07	0.00547054
cg22796593	chr10	105836777	0.0731677	0.163591	9.8401e-13	7.72862e-07	0.00155808	1
cg16632994	chr5	158690246	0.015429	0.0994348	9.94119e-13	7.80801e-07	0.749508	1
cg12636835	chr22	26776311	-0.158675	0.202129	1.00079e-12	7.86036e-07	2.84819e-06	0.0441668
cg05741903	chr1	144858008	-0.229659	0.247101	1.00481e-12	7.89198e-07	3.82918e-09	5.93791e-05
cg07436823	chr1	99127062	0.0612434	0.25546	1.01052e-12	7.93683e-07	0.000201266	1
cg12069925	chr17	11900858	-0.0207064	0.344768	1.0111e-12	7.94134e-07	0.000858107	1
cg18056097	chr20	32441571	-0.166369	0.151434	1.01248e-12	7.95213e-07	4.0589e-05	0.629413
cg14937811	chr15	42500560	0.0159622	0.0764201	1.01268e-12	7.9537e-07	0.745336	1
cg06382344	chr2	162280519	0.0503439	0.262627	1.01299e-12	7.95618e-07	0.00534494	1
cg09839635	chr5	63461803	0.0765087	0.293963	1.01411e-12	7.96495e-07	0.00202965	1
cg14549777	chr3	12599374	0.0244031	0.100411	1.01743e-12	7.99098e-07	0.698156	1
cg01888240	chr3	32198423	-0.1898	0.18492	1.019e-12	8.00332e-07	3.8972e-06	0.0604339
cg05075118	chr3	132756991	0.0571303	0.255889	1.02434e-12	8.04526e-07	0.00104712	1
cg25024633	chr16	66584201	0.0276994	0.128167	1.02549e-12	8.05427e-07	8.71409e-05	1
cg03916002	chr5	132072728	0.0227513	0.0995724	1.03313e-12	8.11426e-07	0.842483	1
cg16361543	chr11	1299372	-0.0876659	0.150836	1.03595e-12	8.1364e-07	1.40104e-06	0.0217259
cg10983115	chr10	114710129	0.031898	0.0790597	1.0371e-12	8.1454e-07	0.00204226	1
cg04846347	chr8	17657942	0.0218673	0.113265	1.03863e-12	8.1574e-07	0.0359569	1
cg14514160	chr20	60852507	-0.247413	0.254115	1.04502e-12	8.20761e-07	1.70208e-06	0.0263941
cg06156162	chr18	30781675	0.026559	0.110786	1.0469e-12	8.22238e-07	0.00556845	1
cg03699182	chr2	121104187	0.0701995	0.282935	1.05977e-12	8.32341e-07	8.02209e-05	1
cg01715562	chr1	145575797	0.0269537	0.0900892	1.06484e-12	8.36328e-07	0.0262992	1
cg06134822	chr7	149614	-0.0143544	0.287815	1.06485e-12	8.3633e-07	0.19968	1
cg23235217	chr13	100741026	0.0213957	0.107406	1.06703e-12	8.38042e-07	0.264732	1
cg21233878	chr9	2844394	0.0291183	0.109087	1.07613e-12	8.4519e-07	0.100473	1
cg16311504	chr8	21998797	0.0268836	0.099011	1.08019e-12	8.48375e-07	0.044409	1
cg03202884	chr19	19248891	0.0348323	0.119244	1.08428e-12	8.51585e-07	0.217822	1
cg02245020	chr7	143580147	0.0503518	0.165907	1.09181e-12	8.57504e-07	0.00169868	1
cg19813814	chr4	40701775	-0.2144	0.242268	1.0954e-12	8.6032e-07	4.39804e-06	0.0682004
cg11939603	chr5	142938607	-0.179221	0.184621	1.09713e-12	8.61674e-07	1.26523e-07	0.00196199
cg12623045	chr10	135067449	-0.115732	0.196776	1.10863e-12	8.70707e-07	0.000825938	1
cg01298356	chr11	64889837	0.0285401	0.106885	1.11201e-12	8.73359e-07	0.0720795	1
cg16965475	chr1	52870119	0.0407104	0.143564	1.11505e-12	8.75746e-07	0.423249	1
cg02869730	chr16	31135265	-0.0997414	0.124814	1.11508e-12	8.75771e-07	0.000339981	1
cg01223741	chr2	71309618	-0.273856	0.199985	1.11672e-12	8.77057e-07	2.6511e-08	0.000411106
cg18158391	chr2	17721984	0.0391465	0.146715	1.1203e-12	8.79866e-07	0.000841484	1
cg08680764	chr19	36705713	0.0206312	0.109248	1.12225e-12	8.81397e-07	0.349228	1
cg10824088	chr9	116063531	-0.139427	0.208174	1.12955e-12	8.87131e-07	3.41694e-07	0.00529865
cg23752380	chr4	100871484	0.0172684	0.0977233	1.15779e-12	9.09307e-07	0.697047	1
cg12034641	chr14	55799643	-0.15799	0.209214	1.16187e-12	9.12513e-07	0.000201433	1
cg00815862	chr16	88851914	0.0339633	0.169501	1.16934e-12	9.18376e-07	0.768969	1
cg05406791	chr12	10875874	0.0632932	0.226255	1.16967e-12	9.18639e-07	0.00147786	1
cg11475332	chr2	20425343	0.0278479	0.112691	1.17127e-12	9.19891e-07	0.515678	1
cg26585801	chr16	89626715	0.028342	0.101861	1.1722e-12	9.20621e-07	0.0033781	1
cg15316703	chr12	122018177	-0.00995658	0.250463	1.17304e-12	9.2128e-07	0.515288	1
cg05134769	chr7	2239818	0.022358	0.339509	1.17473e-12	9.22605e-07	0.143012	1
cg09143103	chr10	15286861	-0.122421	0.181327	1.18302e-12	9.29112e-07	5.53996e-06	0.0859082
cg03117976	chr18	11149435	0.0767507	0.328666	1.18607e-12	9.31509e-07	0.00072917	1
cg03072882	chr10	129227421	0.0873465	0.168358	1.18704e-12	9.32271e-07	0.209344	1
cg08034216	chr10	94334227	0.0198369	0.0944896	1.18938e-12	9.34102e-07	0.559345	1
cg24554147	chr5	161274930	0.0433304	0.155716	1.19222e-12	9.36332e-07	0.00121998	1
cg16374126	chr3	128369750	0.0258104	0.10736	1.19491e-12	9.3845e-07	0.278332	1
cg24311376	chr4	3617888	-0.159407	0.133594	1.19597e-12	9.39278e-07	6.32462e-05	0.980758
cg21616088	chr6	99396064	0.0331975	0.107651	1.19976e-12	9.42252e-07	0.135164	1
cg04400972	chr1	117665053	0.0414019	0.211494	1.20434e-12	9.45851e-07	0.0164342	1
cg11506658	chr6	142765018	-0.113123	0.190346	1.20874e-12	9.49306e-07	2.18246e-07	0.00338434
ch.21.34239327F	chr21	35317457	0.0253528	0.11813	1.22682e-12	9.635e-07	0.00455706	1
cg05126147	chr13	98628060	0.0186333	0.0871678	1.23145e-12	9.67134e-07	0.055436	1
cg18219490	chr4	89206110	0.0212436	0.101205	1.2353e-12	9.70155e-07	0.0333351	1
cg19504123	chr17	27044881	0.0402747	0.240225	1.23694e-12	9.71443e-07	0.0254226	1
cg21955622	chr1	154600478	0.0253827	0.092911	1.23967e-12	9.73587e-07	0.264579	1
cg22812892	chr10	94333586	0.029292	0.103297	1.24581e-12	9.78407e-07	0.045174	1
cg10116904	chr1	190068092	0.0161647	0.276372	1.24991e-12	9.81625e-07	0.593573	1
cg04505897	chr13	113955200	-0.163753	0.179055	1.25074e-12	9.82276e-07	7.38816e-06	0.114568
cg08038074	chr7	6522842	0.0184432	0.0844836	1.25456e-12	9.85279e-07	0.663832	1
cg01907457	chr1	6111480	-0.081683	0.150329	1.25503e-12	9.85648e-07	5.38068e-06	0.0834381
cg05169077	chr5	88026480	-0.199938	0.156358	1.25551e-12	9.86023e-07	1.25825e-05	0.195117
cg07575130	chr7	158344982	-0.0878988	0.106786	1.25645e-12	9.86758e-07	0.000492614	1
cg26587813	chr9	130041059	-0.147957	0.131236	1.25844e-12	9.88318e-07	0.0166175	1
cg27293844	chr2	172291348	0.0143877	0.0940446	1.25996e-12	9.8951e-07	0.963951	1
cg03703101	chr5	112332984	-0.116147	0.162803	1.26007e-12	9.896e-07	9.75037e-06	0.151199
cg14503796	chr3	15248442	0.0210799	0.0990033	1.26391e-12	9.92611e-07	0.957787	1
cg16630836	chr10	104005217	0.0174278	0.102217	1.26726e-12	9.95243e-07	0.239477	1
cg19438674	chr10	88125472	0.0451201	0.125877	1.26759e-12	9.95503e-07	0.32299	1
cg25837710	chr3	37035220	-0.00652912	0.304193	1.27374e-12	1.00033e-06	0.0468321	1
cg15005793	chr10	99447528	0.0218704	0.126907	1.27776e-12	1.00348e-06	0.0149538	1
cg06757187	chr22	19110190	0.0617957	0.119895	1.28015e-12	1.00536e-06	0.671828	1
cg24858744	chr3	177294439	-0.117806	0.171286	1.28047e-12	1.00561e-06	5.08893e-07	0.0078914
cg03505427	chr20	47662643	0.0174295	0.0820007	1.28268e-12	1.00734e-06	0.0332129	1
cg07732348	chr8	33185373	0.0488186	0.164326	1.29237e-12	1.01496e-06	0.00565492	1
cg01014262	chr16	48533930	0.0902657	0.196148	1.29303e-12	1.01547e-06	8.2637e-05	1
cg14583673	chr5	15499895	0.0301469	0.158693	1.29382e-12	1.01609e-06	0.00362195	1
cg06656190	chr9	32997450	-0.134209	0.133768	1.29521e-12	1.01718e-06	0.00011466	1
cg18147485	chr8	110986685	0.0457025	0.288727	1.31368e-12	1.03168e-06	0.00252673	1
cg01171588	chr4	144106478	0.0279775	0.106754	1.3193e-12	1.03609e-06	0.103191	1
cg11022432	chr3	125899878	0.0475202	0.24408	1.31955e-12	1.03629e-06	0.000160861	1
cg01809377	chr11	74660055	0.0304383	0.130639	1.32013e-12	1.03675e-06	0.108231	1
cg03270074	chr2	95870287	-0.141631	0.117265	1.32218e-12	1.03835e-06	0.00322509	1
cg09709713	chr6	84692831	-0.255109	0.189448	1.32918e-12	1.04385e-06	1.56254e-05	0.242303
cg14619832	chr16	24803094	-0.118147	0.15869	1.33642e-12	1.04953e-06	7.16205e-08	0.00111062
cg16206743	chr13	37633760	0.0369513	0.142	1.33934e-12	1.05182e-06	0.970753	1
cg17988535	chr13	114808856	0.269803	0.332209	1.34161e-12	1.0536e-06	0.806453	1
cg14230666	chr15	84322946	0.0471908	0.261381	1.3449e-12	1.05619e-06	0.000389706	1
cg19177777	chr19	40175038	-0.203655	0.153561	1.3512e-12	1.06114e-06	9.70737e-09	0.000150532
cg27092995	chr16	88826522	0.0225454	0.421295	1.35308e-12	1.06261e-06	0.00815894	1
cg00822898	chr4	3436168	-0.122127	0.160585	1.35685e-12	1.06557e-06	4.7167e-06	0.0731418
cg16969623	chr19	54024182	0.0392689	0.15736	1.36962e-12	1.0756e-06	0.00305736	1
cg09987408	chr9	139311141	-0.20902	0.167625	1.37451e-12	1.07943e-06	6.98272e-07	0.0108281
cg08524221	chr17	74732291	0.0131793	0.0948685	1.37639e-12	1.08091e-06	0.252264	1
cg07370431	chr1	198827391	-0.18639	0.213163	1.37858e-12	1.08263e-06	1.41296e-08	0.000219107
cg07552363	chr1	31266525	-0.185693	0.184095	1.38005e-12	1.08378e-06	1.62747e-08	0.000252371
cg12329405	chr10	71078372	-0.0136223	0.377231	1.38432e-12	1.08714e-06	0.16608	1
cg18478037	chr17	38934335	-0.183666	0.240488	1.38509e-12	1.08773e-06	1.9349e-08	0.000300045
cg00399791	chr20	3154266	0.0277213	0.118895	1.3871e-12	1.08932e-06	0.676446	1
cg02656667	chr6	26204710	0.0229872	0.109041	1.39526e-12	1.09572e-06	0.0364358	1
cg00014203	chr17	7757969	0.253526	0.367679	1.40195e-12	1.10098e-06	0.513489	1
cg16108887	chr7	25608305	-0.111218	0.151746	1.40386e-12	1.10247e-06	6.88281e-05	1
cg05298871	chr19	44100428	0.0290886	0.101362	1.41004e-12	1.10732e-06	0.390674	1
cg20482234	chr16	1429545	-0.0216869	0.247165	1.41055e-12	1.10773e-06	0.0761041	1
cg06289844	chr6	126071538	0.0219685	0.107634	1.42588e-12	1.11976e-06	0.000888704	1
cg09979256	chr6	127440104	0.0228607	0.110983	1.42701e-12	1.12065e-06	0.254665	1
cg11447335	chr5	865350	0.0228861	0.201081	1.42888e-12	1.12212e-06	0.0187408	1
cg07342117	chr10	133770616	-0.155149	0.175071	1.43537e-12	1.12721e-06	4.81415e-06	0.074653
cg24905739	chr12	117349196	0.021608	0.101053	1.44168e-12	1.13216e-06	0.0693901	1
cg26420413	chr1	93250872	0.026004	0.112534	1.44677e-12	1.13616e-06	0.544802	1
cg04231677	chr1	184808004	0.12942	0.247243	1.44758e-12	1.13679e-06	2.08556e-05	0.323408
cg25812776	chr1	211500034	0.0198955	0.10408	1.44869e-12	1.13767e-06	0.405465	1
cg27373217	chr2	228189851	0.0289964	0.111982	1.45074e-12	1.13927e-06	0.402836	1
cg05690260	chr4	25836272	-0.202728	0.163956	1.45319e-12	1.1412e-06	3.9382e-07	0.00610696
cg19912736	chr10	93567154	-0.109107	0.144548	1.46041e-12	1.14686e-06	0.692601	1
cg27556492	chr1	218223075	-0.212636	0.228941	1.46073e-12	1.14712e-06	9.2733e-07	0.0143801
cg11717150	chr1	151031321	0.0173203	0.103929	1.48428e-12	1.1656e-06	0.15309	1
cg23483572	chr15	55879749	0.0320004	0.132363	1.48719e-12	1.16789e-06	0.0115531	1
cg06903384	chr3	152553711	0.0441644	0.188177	1.49993e-12	1.17789e-06	0.00177998	1
cg11642797	chr16	68028795	0.0249721	0.251148	1.50586e-12	1.18255e-06	0.233286	1
cg24867550	chr8	97505565	0.0437942	0.132204	1.50918e-12	1.18516e-06	0.00218054	1
cg22459359	chr1	35497285	0.0225452	0.108349	1.5092e-12	1.18517e-06	0.0433232	1
cg10004481	chr14	92893598	-0.102028	0.236467	1.52681e-12	1.19899e-06	4.7859e-05	0.742149
cg17997021	chr6	73855564	-0.141237	0.199062	1.52811e-12	1.20001e-06	3.05247e-09	4.73347e-05
cg14847215	chr12	122239535	-0.0564754	0.384545	1.52872e-12	1.20049e-06	0.0226186	1
cg25199935	chr3	158362297	0.0159324	0.0769234	1.53562e-12	1.20591e-06	0.054371	1
cg23047792	chr19	49122488	0.0198941	0.106299	1.53619e-12	1.20635e-06	0.266063	1
cg02692977	chr2	153046582	0.0475305	0.13623	1.53759e-12	1.20745e-06	0.0698403	1
cg08578734	chr5	152870490	0.0366723	0.134428	1.54099e-12	1.21012e-06	0.0111899	1
cg09929612	chr7	99063714	0.0225257	0.0971031	1.55802e-12	1.2235e-06	0.732201	1
cg19559392	chr2	39103372	0.0192207	0.0963148	1.56649e-12	1.23014e-06	0.808235	1
cg18954925	chr4	103736886	-0.249243	0.240599	1.5699e-12	1.23282e-06	2.43821e-09	3.78093e-05
cg03036804	chr5	55750112	-0.197293	0.196337	1.57261e-12	1.23495e-06	3.12217e-06	0.0484154
cg26388816	chr12	570155	0.0707939	0.238026	1.5747e-12	1.23658e-06	0.00445814	1
cg01442821	chr17	46902889	-0.167894	0.140405	1.57508e-12	1.23688e-06	2.53252e-05	0.392718
cg22963184	chr21	44686391	-0.167502	0.146909	1.5774e-12	1.2387e-06	0.000114893	1
cg16900740	chr2	146526754	-0.0882906	0.126358	1.58372e-12	1.24366e-06	0.000458166	1
cg20158361	chr7	158753325	-0.297059	0.277099	1.58551e-12	1.24507e-06	2.81863e-07	0.00437085
cg10276354	chr8	134070272	-0.0858091	0.118835	1.59336e-12	1.25123e-06	5.90405e-05	0.915542
cg26234638	chr4	146859802	0.0287097	0.1017	1.59373e-12	1.25152e-06	0.288802	1
cg17219928	chr13	87508573	0.149258	0.432288	1.59841e-12	1.25519e-06	0.0291388	1
cg23238776	chr8	104063212	0.158007	0.520203	1.59965e-12	1.25616e-06	0.365119	1
cg20286200	chr6	133562267	0.0542323	0.199148	1.60317e-12	1.25892e-06	0.00191829	1
cg19725489	chr5	72252795	0.0576059	0.168087	1.6065e-12	1.26154e-06	0.00680781	1
cg03039797	chr14	72181575	-0.0784414	0.0881336	1.60946e-12	1.26387e-06	0.528501	1
cg13882267	chr3	37493203	0.0206937	0.102436	1.61073e-12	1.26486e-06	0.0911016	1
cg16063308	chr10	11576398	0.0963498	0.355691	1.61089e-12	1.26498e-06	0.766083	1
cg21207028	chr20	327619	0.0445549	0.156705	1.61243e-12	1.26619e-06	0.0107662	1
cg01806972	chr11	66314378	0.0514874	0.1611	1.61441e-12	1.26774e-06	0.17461	1
cg01557753	chr1	28969787	0.0159182	0.0887549	1.61512e-12	1.2683e-06	0.301252	1
cg23565027	chr8	11021173	-0.0810523	0.136598	1.62162e-12	1.2734e-06	4.97598e-05	0.771625
cg11017445	chr12	8255485	0.061855	0.26195	1.62444e-12	1.27562e-06	0.276714	1
cg23549539	chr20	19738238	0.0548412	0.18035	1.63423e-12	1.2833e-06	0.000204909	1
cg11891609	chr2	198265140	-0.23724	0.190118	1.63524e-12	1.2841e-06	8.25999e-09	0.000128088
cg02576153	chr16	85289758	-0.133862	0.201388	1.63824e-12	1.28645e-06	1.20529e-06	0.0186904
cg06913388	chr2	170655945	0.0260234	0.0975316	1.63862e-12	1.28675e-06	0.0210495	1
cg15660517	chr2	10360441	-0.127729	0.182915	1.63901e-12	1.28705e-06	1.26864e-08	0.000196728
cg25302189	chr16	30441500	0.0430395	0.132228	1.64024e-12	1.28801e-06	0.758026	1
cg22498840	chr9	37903528	0.0202905	0.104667	1.64392e-12	1.2909e-06	0.868925	1
cg24644201	chr11	46299066	0.0300972	0.120541	1.64941e-12	1.29521e-06	0.264427	1
cg15748409	chr10	109675479	-0.237423	0.194782	1.65111e-12	1.29655e-06	6.91565e-08	0.00107241
cg10179238	chr5	95296847	0.018925	0.104682	1.65958e-12	1.3032e-06	0.203281	1
cg09124190	chr18	3448419	0.0272279	0.0870126	1.66155e-12	1.30474e-06	0.52068	1
cg03031959	chr9	85677921	0.0598797	0.311189	1.66177e-12	1.30491e-06	0.000499624	1
cg00032756	chr12	45268999	0.0360395	0.115485	1.68054e-12	1.31964e-06	0.00204317	1
cg23828212	chr1	117910371	0.0165939	0.092088	1.68094e-12	1.31996e-06	0.246677	1
cg23821541	chr2	20251993	0.0206987	0.0992671	1.68615e-12	1.32405e-06	0.304141	1
cg13922935	chr15	42804870	-0.203271	0.154075	1.68813e-12	1.3256e-06	6.72147e-10	1.0423e-05
cg07780485	chr19	3626987	0.0188439	0.0944086	1.69842e-12	1.33368e-06	0.852467	1
cg05940821	chr3	61556809	-0.147403	0.203339	1.70624e-12	1.33982e-06	8.76879e-07	0.0135978
cg10897648	chr18	56338258	0.024001	0.103869	1.71462e-12	1.3464e-06	0.0101493	1
cg25092247	chr3	15140607	-0.0157127	0.334609	1.72213e-12	1.3523e-06	0.0495559	1
cg07204353	chr22	31198598	0.0550876	0.267442	1.72865e-12	1.35741e-06	0.000383182	1
cg06002800	chr22	24256011	0.0416984	0.110714	1.73067e-12	1.35899e-06	0.411858	1
cg13044223	chr1	45240849	0.0302532	0.0925482	1.73201e-12	1.36005e-06	0.277171	1
cg09089579	chr20	49526385	-0.0467934	0.0839094	1.73596e-12	1.36314e-06	0.0446317	1
cg11976233	chr4	56719715	0.0677049	0.14089	1.73678e-12	1.36379e-06	0.857947	1
cg22689833	chr10	102415991	0.0611926	0.310278	1.75583e-12	1.37875e-06	0.0012314	1
cg01894048	chr5	113697895	0.0445137	0.144401	1.76156e-12	1.38325e-06	0.0114293	1
cg04037038	chr2	183732062	0.064436	0.267998	1.77472e-12	1.39358e-06	0.00450569	1
cg12502262	chr8	125047263	-0.0891665	0.147863	1.78128e-12	1.39872e-06	1.97673e-05	0.306532
cg09258022	chr7	6057349	0.0340434	0.301176	1.78157e-12	1.39895e-06	0.905233	1
cg02150151	chr19	58400447	0.0335293	0.130641	1.78221e-12	1.39945e-06	0.820595	1
cg10847948	chr11	71163743	0.022209	0.0919189	1.78648e-12	1.4028e-06	0.903166	1
cg10623913	chr12	105727197	-0.189009	0.202716	1.78778e-12	1.40382e-06	9.47781e-06	0.146972
cg04367743	chr12	92539696	-0.0154901	0.324022	1.78865e-12	1.4045e-06	0.0326975	1
cg18053383	chr12	29285982	0.0890317	0.462178	1.79426e-12	1.4089e-06	0.00143699	1
cg26646207	chr13	112610299	-0.138311	0.227755	1.7974e-12	1.41137e-06	4.14054e-06	0.0642074
cg00019576	chr8	144337537	0.0148318	0.379947	1.807e-12	1.4189e-06	0.116352	1
cg19184160	chr6	144611885	-0.103697	0.174171	1.81182e-12	1.42269e-06	4.73252e-06	0.0733872
cg17863660	chr17	612420	0.0362757	0.274839	1.81434e-12	1.42466e-06	0.261582	1
cg26112014	chr2	230135789	0.0266632	0.197815	1.81971e-12	1.42888e-06	0.000828212	1
cg01064804	chr8	95365677	-0.140962	0.145091	1.81994e-12	1.42906e-06	0.654336	1
cg12358759	chr13	46358174	0.0213069	0.230392	1.82925e-12	1.43637e-06	0.95646	1
cg19849428	chr11	40314978	0.0840651	0.268954	1.82991e-12	1.43689e-06	0.000529375	1
cg14540821	chr5	141258964	0.0201763	0.0995556	1.83078e-12	1.43756e-06	0.497778	1
cg24352054	chr13	67800905	-0.16215	0.214789	1.84407e-12	1.448e-06	9.17961e-08	0.00142348
cg12974388	chr2	237072998	0.0501625	0.274852	1.84433e-12	1.44821e-06	0.00296714	1
cg09227136	chr9	127703617	0.0219907	0.116055	1.85129e-12	1.45367e-06	0.165833	1
cg06194982	chr1	185703877	0.0569003	0.14478	1.85131e-12	1.45368e-06	0.00286335	1
cg26407715	chr9	114757440	-0.139485	0.146417	1.86869e-12	1.46733e-06	2.37889e-06	0.0368895
cg27197968	chr20	15973292	-0.107899	0.181402	1.87359e-12	1.47117e-06	1.17824e-06	0.0182709
cg25520872	chr8	81599569	0.0364486	0.176396	1.87373e-12	1.47128e-06	0.141317	1
cg25911692	chr17	28628253	-0.0590775	0.105568	1.88955e-12	1.4837e-06	0.0027626	1
cg01862266	chr16	66731077	0.0237426	0.112921	1.89369e-12	1.48695e-06	0.221368	1
cg01613337	chr2	149513330	0.0593217	0.173626	1.90397e-12	1.49502e-06	0.816923	1
cg14820521	chr9	103790863	0.0364543	0.225196	1.90815e-12	1.4983e-06	0.000172465	1
cg03197350	chr1	119683302	0.0212928	0.0963506	1.91229e-12	1.50155e-06	0.246004	1
cg10314295	chr10	75936245	0.0212796	0.112	1.91824e-12	1.50622e-06	0.057361	1
cg03135598	chr19	48281610	0.0252334	0.103363	1.93689e-12	1.52086e-06	0.0470309	1
cg16609417	chr16	71147115	-0.169701	0.157994	1.94067e-12	1.52383e-06	5.14574e-05	0.79795
cg24787357	chr4	39457832	-0.259263	0.252629	1.94999e-12	1.53114e-06	5.77736e-08	0.000895895
cg03209103	chr7	94284396	-0.10224	0.308013	1.95996e-12	1.53896e-06	0.000781616	1
cg14925253	chr2	102680808	0.062305	0.18705	1.96263e-12	1.54106e-06	0.000231672	1
cg27598806	chr22	24119331	-0.125568	0.136145	1.96662e-12	1.54419e-06	1.17093e-06	0.0181577
cg16036142	chr11	75062225	0.0462133	0.184064	1.9713e-12	1.54786e-06	0.00315241	1
cg07233159	chr5	121414322	0.0632687	0.154848	1.97337e-12	1.54949e-06	0.000143776	1
cg25764695	chr1	36692491	-0.065354	0.0821795	1.97566e-12	1.55129e-06	0.101052	1
cg26082690	chr10	70748261	-0.0729371	0.40538	1.97612e-12	1.55165e-06	0.695162	1
cg01033646	chr12	64798739	0.0243089	0.102425	1.98509e-12	1.55869e-06	0.0835947	1
cg25203864	chr1	185270439	-0.116915	0.131434	1.99675e-12	1.56784e-06	0.000126943	1
cg02475416	chr6	33175891	0.0207057	0.112206	1.99963e-12	1.5701e-06	0.0231209	1
cg26328589	chr17	27036568	-0.18941	0.173753	2.00393e-12	1.57347e-06	3.73865e-07	0.00579752
cg00312919	chr7	38217710	0.0273854	0.121986	2.00692e-12	1.57582e-06	0.162769	1
cg03919533	chr12	57145872	0.030789	0.100087	2.01776e-12	1.58433e-06	0.773409	1
cg03457345	chr10	105063519	-0.271632	0.216512	2.02423e-12	1.58941e-06	8.97993e-08	0.00139252
cg19945554	chr15	100913842	0.0654781	0.292082	2.02656e-12	1.59124e-06	0.000156605	1
cg04513669	chr1	87169962	0.0242579	0.0945257	2.02819e-12	1.59252e-06	0.220486	1
cg17087331	chr10	122216848	0.0627391	0.304452	2.03008e-12	1.594e-06	1.71921e-05	0.266598
cg10485664	chr7	121946036	0.0424601	0.296733	2.0396e-12	1.60147e-06	0.00791398	1
cg02207544	chr3	32544091	0.0222019	0.110399	2.04084e-12	1.60244e-06	0.211553	1
cg18416950	chr17	46620413	0.0671896	0.131708	2.05337e-12	1.61227e-06	0.133013	1
cg19780993	chr14	34529242	0.0493893	0.254636	2.06292e-12	1.61977e-06	3.43136e-05	0.532102
cg12694440	chr20	10415917	0.0218144	0.103071	2.06318e-12	1.61998e-06	0.149308	1
cg26894079	chr11	122954435	0.058742	0.183206	2.06471e-12	1.62117e-06	3.26705e-06	0.0506621
cg19998675	chr3	182970903	0.0293423	0.11809	2.06615e-12	1.6223e-06	0.0291468	1
cg17818344	chr19	3880606	0.0256814	0.147217	2.06996e-12	1.62529e-06	0.0541259	1
cg06823263	chr1	161015119	0.0183551	0.0965657	2.07212e-12	1.62698e-06	0.216509	1
cg22901656	chr2	15937849	-0.0847347	0.15718	2.07727e-12	1.63102e-06	0.000123993	1
cg08715684	chr19	315733	-0.110975	0.151293	2.08885e-12	1.64011e-06	6.92801e-06	0.107433
cg00901493	chr17	7197375	0.03299	0.136868	2.08923e-12	1.64041e-06	0.016917	1
cg19375644	chr2	128617792	0.043828	0.139233	2.09744e-12	1.64686e-06	0.00417121	1
cg08680523	chr4	42285962	-0.141563	0.147717	2.10005e-12	1.6489e-06	0.00341924	1
cg14575150	chr16	48388946	-0.114447	0.161213	2.10148e-12	1.65002e-06	8.25094e-08	0.00127947
cg03265561	chr14	103720063	-0.15054	0.164135	2.10432e-12	1.65225e-06	5.06316e-09	7.85144e-05
cg16764177	chr6	164252644	-0.0975576	0.170291	2.10548e-12	1.65316e-06	4.06194e-08	0.000629886
cg07023915	chr15	78370148	0.0368431	0.11902	2.10977e-12	1.65653e-06	0.591412	1
cg07487751	chr6	157982145	-0.0525508	0.121712	2.13448e-12	1.67593e-06	0.000106157	1
cg14763548	chr20	25062447	0.0743541	0.326439	2.15482e-12	1.69189e-06	0.0014798	1
cg02156680	chr8	120651317	0.0221906	0.0921847	2.15766e-12	1.69412e-06	0.864437	1
cg06154200	chr9	733521	-0.150292	0.229118	2.18108e-12	1.71251e-06	9.82665e-09	0.000152382
cg27360374	chr2	166695772	-0.146159	0.157375	2.19117e-12	1.72043e-06	2.81138e-07	0.0043596
cg00458449	chr2	242605751	-0.21297	0.232594	2.19883e-12	1.72644e-06	8.1967e-08	0.00127106
cg18003583	chr5	176819624	0.167382	0.433004	2.20383e-12	1.73036e-06	0.804083	1
cg06729517	chr17	36981749	0.02184	0.106112	2.20496e-12	1.73125e-06	0.314903	1
cg15149655	chr2	98703698	0.0549639	0.221235	2.20646e-12	1.73243e-06	0.99478	1
cg00321286	chr2	145109155	0.0728532	0.163229	2.21525e-12	1.73933e-06	0.0307115	1
cg05054460	chr17	80969109	-0.307273	0.29017	2.22102e-12	1.74386e-06	0.000394158	1
cg02198617	chr14	105451504	0.0132311	0.242098	2.2236e-12	1.74588e-06	0.650649	1
cg16973020	chr13	50443606	-0.137002	0.190872	2.22945e-12	1.75047e-06	5.86289e-06	0.0909158
cg23468952	chr22	17955676	-0.200398	0.193886	2.23327e-12	1.75346e-06	5.94401e-07	0.00921737
cg02745605	chr13	40794828	-0.161977	0.156455	2.25805e-12	1.77292e-06	1.01975e-05	0.158132
cg23002944	chr5	157083213	0.0828048	0.270315	2.27971e-12	1.78992e-06	0.0454982	1
cg05663573	chr3	170302890	0.0670918	0.260585	2.28291e-12	1.79244e-06	0.00362816	1
cg20576603	chr4	158744812	-0.135541	0.155376	2.28842e-12	1.79676e-06	0.000123603	1
cg11337598	chr3	119121088	0.0280072	0.334554	2.28984e-12	1.79787e-06	0.129305	1
cg08702225	chr10	102803042	0.0322586	0.13132	2.29545e-12	1.80227e-06	0.0902494	1
cg07434402	chr11	84431535	0.0564248	0.236647	2.29917e-12	1.80519e-06	0.00371948	1
cg26189827	chr7	40338925	-0.370091	0.281448	2.3206e-12	1.82201e-06	1.33523e-07	0.00207054
cg19011089	chr20	33307672	-0.22355	0.264206	2.32972e-12	1.82917e-06	5.21773e-07	0.00809113
cg21705897	chr6	55444061	0.054831	0.274199	2.33096e-12	1.83015e-06	0.000495971	1
cg27319280	chr3	40351067	0.0481566	0.136655	2.33456e-12	1.83297e-06	0.594523	1
cg11813810	chr1	198621680	-0.197144	0.188244	2.34602e-12	1.84196e-06	3.90656e-05	0.60579
cg10359460	chr8	9260354	-0.147278	0.147371	2.34987e-12	1.84498e-06	0.000939925	1
cg18072802	chr4	54966247	0.0806582	0.190419	2.35589e-12	1.84971e-06	0.815781	1
cg04869206	chr5	39074266	0.0370329	0.131384	2.36682e-12	1.85829e-06	0.0109736	1
cg03248196	chr12	48214108	0.0180465	0.102021	2.36914e-12	1.8601e-06	0.304767	1
cg01098178	chr16	57897687	0.0457239	0.12994	2.38943e-12	1.87604e-06	0.0224742	1
cg00822110	chr9	107690588	0.0332071	0.125451	2.42383e-12	1.90304e-06	0.00773439	1
cg20532925	chr3	17186314	-0.268359	0.229643	2.42592e-12	1.90468e-06	2.69432e-08	0.000417809
cg03747381	chr6	35074862	-0.152124	0.122101	2.43503e-12	1.91183e-06	0.00636599	1
cg11757977	chr16	70557149	0.0169143	0.097021	2.43526e-12	1.91201e-06	0.0457131	1
cg12260801	chr7	1045157	0.0142147	0.212107	2.43906e-12	1.91499e-06	0.334741	1
cg09922115	chr12	110434246	0.0283562	0.101806	2.44518e-12	1.91979e-06	0.434098	1
cg17319007	chr14	92414300	0.0583537	0.232484	2.45142e-12	1.92469e-06	0.0035554	1
cg07833035	chr5	81573845	0.0151911	0.104007	2.45584e-12	1.92815e-06	0.444769	1
cg09852107	chr11	57226342	0.0352174	0.105891	2.45658e-12	1.92874e-06	0.117747	1
cg23986133	chr13	45694582	0.019618	0.0974977	2.46644e-12	1.93647e-06	0.0366602	1
cg04498082	chr11	356222	-0.0123823	0.478611	2.47638e-12	1.94427e-06	0.0407561	1
cg11987154	chr1	145610719	0.0203877	0.102451	2.48629e-12	1.95205e-06	0.177907	1
cg24512303	chr8	76452152	-0.14662	0.167554	2.48794e-12	1.95335e-06	8.36052e-05	1
cg03425217	chr10	27443402	0.0229868	0.10693	2.52011e-12	1.9786e-06	0.568016	1
cg17896129	chr1	54870925	0.053887	0.176877	2.5231e-12	1.98094e-06	0.22089	1
cg19392134	chr15	93126401	-0.10515	0.142012	2.52781e-12	1.98464e-06	1.74333e-06	0.0270338
cg10169070	chr6	114098428	-0.111933	0.124026	2.55099e-12	2.00283e-06	3.78808e-05	0.587417
cg05051043	chr1	234040765	0.0555604	0.221959	2.55154e-12	2.00327e-06	0.000330613	1
cg17570211	chr2	8901363	0.0768352	0.284064	2.55346e-12	2.00477e-06	0.00254318	1
cg23614791	chr12	81471754	0.0412708	0.218795	2.56451e-12	2.01344e-06	0.00356356	1
cg08142571	chr14	104096390	0.0644299	0.134487	2.57131e-12	2.01878e-06	0.342729	1
cg19240112	chr5	139487015	0.0279929	0.100554	2.57222e-12	2.01949e-06	0.00397188	1
cg14627831	chr15	101835814	0.0297033	0.0916113	2.57938e-12	2.02512e-06	0.10679	1
cg17143945	chr12	117354631	-0.264634	0.275286	2.58342e-12	2.02828e-06	3.86805e-09	5.99819e-05
cg04878072	chr12	58259474	0.070914	0.183289	2.59488e-12	2.03728e-06	0.0024727	1
cg09137328	chr10	25463948	0.0714912	0.31525	2.59934e-12	2.04078e-06	0.000577752	1
cg09872663	chr10	69717931	0.0547664	0.219369	2.60603e-12	2.04603e-06	0.331498	1
cg01973124	chr2	237077137	0.0686752	0.318053	2.60758e-12	2.04724e-06	0.000467158	1
cg22034245	chr2	202645922	0.0210756	0.110107	2.61208e-12	2.05077e-06	0.182666	1
cg13982661	chr11	121163497	0.0273703	0.11458	2.61482e-12	2.05292e-06	0.0282747	1
cg10582639	chr11	121526840	0.0802629	0.142252	2.62e-12	2.05698e-06	0.928992	1
cg09825734	chr7	2719092	-0.104869	0.135056	2.632e-12	2.0664e-06	0.00197875	1
cg26293434	chr2	217384123	0.0440459	0.138694	2.63907e-12	2.07195e-06	0.022213	1
cg01245721	chr6	30594037	-0.0559135	0.0863071	2.65774e-12	2.08661e-06	0.104268	1
cg14460377	chr18	12887356	-0.166663	0.17457	2.66797e-12	2.09463e-06	7.11256e-08	0.00110294
cg07476508	chr11	111783355	0.0279581	0.166845	2.67804e-12	2.10254e-06	0.000722666	1
cg25751213	chr13	106927002	-0.20495	0.193098	2.71248e-12	2.12957e-06	3.22487e-08	0.00050008
cg14019317	chr1	214161306	0.0307728	0.145349	2.72102e-12	2.13628e-06	0.011334	1
cg03454669	chr2	10192479	0.0291067	0.259279	2.73013e-12	2.14342e-06	0.44088	1
cg01537713	chr3	142606818	-0.172678	0.16165	2.74577e-12	2.1557e-06	5.36272e-07	0.00831597
cg14585793	chr22	50659436	-0.0597908	0.146552	2.75471e-12	2.16272e-06	0.000386991	1
cg15865714	chr5	131987898	-0.0927712	0.136188	2.76165e-12	2.16816e-06	9.41011e-06	0.145923
cg21682418	chr5	159826877	0.017304	0.0992137	2.76784e-12	2.17302e-06	0.601107	1
cg13134509	chr5	59064672	0.0237917	0.0948902	2.77187e-12	2.17618e-06	0.315974	1
cg19880864	chr3	151986749	0.0226227	0.114115	2.77317e-12	2.1772e-06	0.361614	1
cg06418878	chr11	116643266	0.0179815	0.0969933	2.77645e-12	2.17977e-06	0.39232	1
cg25287357	chr13	96313129	-0.200356	0.183938	2.79025e-12	2.1906e-06	3.4757e-07	0.00538977
cg20687242	chr12	54653427	0.0615884	0.174878	2.79192e-12	2.19191e-06	0.000864533	1
cg04134859	chr7	73097692	0.0301409	0.108817	2.79304e-12	2.19279e-06	0.451338	1
cg03930965	chr17	35966055	-0.055518	0.117117	2.79663e-12	2.1956e-06	0.0527938	1
cg05877648	chr6	108479243	0.0317467	0.127823	2.80469e-12	2.20192e-06	0.271518	1
cg01873236	chr5	138088662	0.0238783	0.117216	2.80872e-12	2.20509e-06	0.20786	1
cg01296982	chr4	186391820	0.0240202	0.110348	2.81042e-12	2.20642e-06	0.506456	1
cg08940853	chr1	9202444	-0.0674472	0.43542	2.81727e-12	2.21179e-06	0.117954	1
cg20276103	chr1	44398868	0.0410626	0.139402	2.84084e-12	2.2303e-06	0.0090306	1
cg00240598	chr5	76363946	0.0716008	0.2041	2.84122e-12	2.2306e-06	0.359983	1
cg20812988	chr2	134432622	0.0365919	0.148371	2.85702e-12	2.243e-06	0.000391097	1
cg26906273	chr1	39547881	0.0690052	0.188877	2.88167e-12	2.26234e-06	0.0134835	1
cg13144004	chr3	124449104	0.0146712	0.0959509	2.88933e-12	2.26835e-06	0.959251	1
cg17471425	chr11	10614014	0.0861885	0.195152	2.89011e-12	2.26896e-06	0.00108737	1
cg02942644	chr3	119217190	0.019021	0.0916669	2.92185e-12	2.29388e-06	0.95578	1
cg07293445	chr7	128550623	0.0335401	0.189715	2.93097e-12	2.30104e-06	0.000297943	1
cg00725635	chr1	193155806	0.0479634	0.186227	2.93748e-12	2.30614e-06	9.93431e-05	1
cg21423404	chr12	121976833	-0.143024	0.142067	2.94489e-12	2.31196e-06	1.10042e-07	0.00170643
cg01749347	chr7	100230985	0.0246713	0.108332	2.94805e-12	2.31443e-06	0.0703242	1
cg26188501	chr10	135191639	0.0337086	0.20126	2.98356e-12	2.34232e-06	0.306864	1
cg10165162	chr14	75330792	-0.153721	0.150596	2.98807e-12	2.34585e-06	0.00203942	1
cg10500335	chr6	117996414	0.0303074	0.111648	2.99246e-12	2.3493e-06	0.000891574	1
cg04850765	chr15	67135479	0.0422929	0.198944	2.99916e-12	2.35455e-06	0.00834465	1
cg10502206	chr2	145182344	-0.0867274	0.146938	3.006e-12	2.35992e-06	7.01641e-05	1
cg17352830	chr21	37617589	0.016211	0.329728	3.01531e-12	2.36722e-06	0.75446	1
cg08128228	chr1	167191360	0.0140284	0.104445	3.01757e-12	2.36899e-06	0.642419	1
cg19879264	chr1	235667981	0.0223272	0.102886	3.02405e-12	2.37408e-06	0.305498	1
cg26667821	chr1	155099774	0.0248387	0.10832	3.04195e-12	2.38813e-06	0.346424	1
cg10928257	chr5	54469551	0.0417971	0.139702	3.05466e-12	2.3981e-06	0.000674624	1
cg22450985	chr2	202645800	0.0188645	0.10074	3.07546e-12	2.41443e-06	0.868786	1
cg04422741	chr3	151102836	0.0496699	0.152899	3.07799e-12	2.41641e-06	0.218973	1
cg04348441	chr10	115955087	-0.213276	0.228279	3.11109e-12	2.4424e-06	1.02876e-06	0.015953
cg13680696	chr10	99092708	0.0371572	0.158117	3.1118e-12	2.44295e-06	0.00941835	1
cg18487723	chr1	150255152	0.0800806	0.186403	3.1179e-12	2.44774e-06	0.0147232	1
cg03442734	chr15	75745229	0.0240064	0.106445	3.11861e-12	2.44829e-06	0.166328	1
cg08492202	chr8	42911315	-0.0197304	0.375492	3.12202e-12	2.45097e-06	0.0257177	1
cg22826905	chr2	178540930	-0.192736	0.195776	3.12607e-12	2.45414e-06	3.8578e-07	0.00598228
cg11060604	chr7	130572465	-0.241189	0.213309	3.12751e-12	2.45527e-06	0.000100317	1
cg18172330	chr1	38157784	0.0223872	0.111508	3.14498e-12	2.46898e-06	0.0148503	1
cg04382851	chr9	96159985	-0.136248	0.216849	3.15215e-12	2.4746e-06	7.78316e-06	0.120693
cg05489268	chr17	7748107	0.0145521	0.0976436	3.15455e-12	2.47649e-06	0.22141	1
cg23688334	chr7	1946397	0.0110234	0.367269	3.1583e-12	2.47943e-06	0.223099	1
cg21562071	chr17	4938686	0.0285294	0.125404	3.17747e-12	2.49447e-06	0.420999	1
cg02580047	chr17	20985664	-0.103882	0.123923	3.17923e-12	2.49585e-06	4.93825e-05	0.765775
cg13779662	chr6	30658934	0.0208412	0.0998629	3.19631e-12	2.50926e-06	0.173854	1
cg23187159	chr8	33456955	0.0539998	0.251409	3.20049e-12	2.51254e-06	0.000328811	1
cg04945586	chr9	71938484	0.14767	0.256872	3.21242e-12	2.5219e-06	0.0686903	1
cg01388767	chr17	49337186	0.0204566	0.0933356	3.22638e-12	2.53285e-06	0.356165	1
cg25402433	chr11	103570047	-0.132309	0.13878	3.22667e-12	2.53308e-06	0.00290614	1
cg24106636	chr1	116381475	0.057622	0.31382	3.23478e-12	2.53944e-06	8.18684e-05	1
cg25993717	chr3	114866253	0.0193135	0.099681	3.23492e-12	2.53955e-06	0.997757	1
cg01389761	chr3	169482968	0.0281351	0.106821	3.23914e-12	2.54286e-06	0.227821	1
cg02067585	chr13	113464357	0.0269319	0.382307	3.25433e-12	2.55478e-06	0.289006	1
cg12325455	chr22	38092876	0.0739268	0.237641	3.26416e-12	2.56249e-06	0.0399547	1
cg15157517	chr17	61600769	0.0550214	0.303696	3.26499e-12	2.56314e-06	0.00779552	1
cg04693080	chr3	87383039	-0.176656	0.19721	3.2651e-12	2.56323e-06	3.23826e-06	0.0502157
cg04684553	chr8	89339819	0.0758708	0.161978	3.26603e-12	2.56396e-06	0.157526	1
cg24572577	chr3	125803249	0.0212305	0.0983109	3.26688e-12	2.56461e-06	0.0515616	1
cg05678191	chr18	76753238	0.0197257	0.298262	3.2741e-12	2.57028e-06	0.423851	1
cg21606915	chr11	57434710	0.0214632	0.0914954	3.29519e-12	2.58683e-06	0.059118	1
cg03729853	chr12	52426797	0.0316535	0.0974005	3.31015e-12	2.59858e-06	0.076703	1
cg10845902	chr11	85338839	0.0257068	0.112886	3.31951e-12	2.60592e-06	0.0750493	1
cg08547343	chr16	90038815	-0.0349542	0.395632	3.35487e-12	2.63367e-06	0.554929	1
cg08163767	chr2	241500709	0.0185217	0.107629	3.35707e-12	2.6354e-06	0.177619	1
cg20692149	chr19	51835099	-0.119901	0.166241	3.36165e-12	2.63899e-06	8.69619e-06	0.134852
cg25124366	chr2	54557904	0.0233957	0.0966039	3.36945e-12	2.64511e-06	0.281516	1
cg25026091	chr12	104703499	0.0706115	0.221126	3.37817e-12	2.65195e-06	0.00363596	1
cg05958749	chr3	129147694	0.0375856	0.173955	3.38239e-12	2.65526e-06	0.0489176	1
cg12114985	chr19	49127660	-0.135758	0.271907	3.38753e-12	2.65929e-06	0.369196	1
cg01198851	chr12	69082794	-0.16965	0.181285	3.39051e-12	2.66163e-06	2.85672e-06	0.0442992
cg00066151	chr10	114571179	-0.168119	0.231276	3.39326e-12	2.66378e-06	4.19527e-06	0.065056
cg16604243	chr5	114515626	0.043499	0.134901	3.40568e-12	2.67353e-06	0.666432	1
cg21517947	chr8	41167107	0.043872	0.279113	3.41172e-12	2.67827e-06	0.000230394	1
cg07519822	chr14	24701654	0.0196514	0.0859135	3.41662e-12	2.68212e-06	0.0195034	1
cg03614189	chr8	82598326	0.0363355	0.105893	3.42062e-12	2.68525e-06	0.105948	1
cg12985477	chr3	120003758	0.0227003	0.144756	3.43408e-12	2.69581e-06	0.00891317	1
cg23536566	chr4	101944008	-0.0763207	0.127101	3.43519e-12	2.69668e-06	0.000110982	1
cg00381179	chr3	134093562	0.0326292	0.118469	3.44996e-12	2.70827e-06	0.367708	1
cg03413465	chr4	172734776	0.0344206	0.215528	3.45283e-12	2.71052e-06	0.000584701	1
cg16653588	chr3	194298696	-0.257457	0.217864	3.46251e-12	2.71811e-06	2.17247e-06	0.0336885
cg23782734	chr10	3109041	0.0268941	0.112406	3.49789e-12	2.74588e-06	0.478744	1
cg26525076	chr1	4749249	-0.255873	0.369935	3.52052e-12	2.76365e-06	1.30367e-07	0.00202159
cg02944057	chr6	34359501	0.0265533	0.108737	3.5321e-12	2.77274e-06	0.212622	1
cg03484180	chr3	49967517	0.0317431	0.145607	3.56453e-12	2.79819e-06	0.445197	1
cg04113348	chr1	10510054	-0.228624	0.219072	3.57139e-12	2.80357e-06	3.28005e-06	0.0508637
cg07368421	chr18	19173832	-0.064822	0.139138	3.58606e-12	2.81508e-06	0.000117399	1
cg21027713	chr11	66115023	0.0301844	0.158132	3.59185e-12	2.81962e-06	0.214119	1
cg16181202	chr4	156875136	0.022341	0.111436	3.60249e-12	2.82798e-06	0.889172	1
cg19705197	chr10	6264090	-0.197412	0.162579	3.62744e-12	2.84756e-06	5.26143e-09	8.1589e-05
cg03448766	chr22	20792243	0.0424276	0.283026	3.63743e-12	2.85539e-06	0.000101015	1
cg23307264	chr19	6424217	0.0272935	0.0965583	3.64747e-12	2.86327e-06	0.494981	1
cg01782953	chr22	31885744	0.0418589	0.136933	3.65614e-12	2.87007e-06	0.623564	1
cg22472154	chr4	1957864	0.058628	0.293124	3.66288e-12	2.87536e-06	0.50262	1
cg04350547	chr4	33937903	-0.261166	0.236391	3.6736e-12	2.88377e-06	5.42447e-07	0.00841172
cg04854579	chr18	3449438	0.021726	0.101929	3.67454e-12	2.8845e-06	0.287783	1
cg19044630	chr9	79521532	0.0229334	0.127754	3.68054e-12	2.88921e-06	0.095258	1
cg22913585	chr19	577938	0.0219519	0.233895	3.68513e-12	2.89281e-06	0.520998	1
cg17045015	chr11	62162645	0.0570846	0.160348	3.69452e-12	2.90018e-06	0.00991073	1
cg22535267	chr11	120206325	0.0209098	0.111031	3.6955e-12	2.90094e-06	0.00227711	1
cg09694527	chr12	123918498	-0.084847	0.100817	3.69732e-12	2.90237e-06	1.03829e-07	0.00161007
cg20275558	chr11	85338473	0.0491806	0.198536	3.70969e-12	2.91208e-06	0.00182671	1
cg18229521	chr14	92790285	0.0571332	0.305715	3.71739e-12	2.91812e-06	0.00773207	1
cg01275632	chr2	242605362	-0.205825	0.158386	3.75817e-12	2.95013e-06	3.75434e-08	0.000582186
cg08324610	chr8	27116386	-0.188547	0.170938	3.76659e-12	2.95673e-06	5.33502e-09	8.27301e-05
cg17904815	chr13	39612422	0.0252133	0.0991433	3.80228e-12	2.98474e-06	0.397558	1
cg10742957	chr19	39466716	0.0573084	0.140536	3.80419e-12	2.98624e-06	0.0640598	1
cg20044376	chr12	4967126	0.0293844	0.120595	3.81697e-12	2.99627e-06	0.0476339	1
cg10360677	chr4	175204712	0.0184322	0.0958675	3.82537e-12	3.00285e-06	0.339473	1
cg06040998	chr3	128151940	0.0399759	0.271532	3.82968e-12	3.00624e-06	0.00610333	1
cg01483139	chr4	187549458	-0.14201	0.22519	3.83729e-12	3.01221e-06	4.5484e-07	0.0070532
cg03362689	chr3	49044465	0.0197978	0.0899457	3.84096e-12	3.01508e-06	0.4856	1
cg17693940	chr19	46147014	0.0250355	0.132404	3.84693e-12	3.01977e-06	0.384239	1
cg09856398	chr5	179247688	0.0301638	0.0934756	3.86221e-12	3.03176e-06	0.234216	1
cg00898147	chr14	21994785	0.0290461	0.139759	3.88718e-12	3.05135e-06	0.052522	1
cg12184930	chr17	47865534	0.0221415	0.112962	3.89816e-12	3.05997e-06	0.0563151	1
cg23675362	chr1	180601130	-0.035118	0.354642	3.89901e-12	3.06063e-06	0.36883	1
cg26025333	chr11	64889670	0.0201158	0.106634	3.90969e-12	3.06901e-06	0.153777	1
cg09752703	chr18	60986622	0.0205191	0.0938987	3.92107e-12	3.07794e-06	0.280079	1
cg11323117	chr4	37962012	-0.141234	0.190731	3.92863e-12	3.08388e-06	0.00138676	1
cg09073059	chr1	1490216	-0.112876	0.208601	3.98308e-12	3.12661e-06	1.58015e-05	0.245034
cg13156589	chr2	101008252	-0.0837545	0.183393	3.99203e-12	3.13363e-06	0.000187727	1
cg21428780	chr2	175582887	-0.104279	0.139683	3.99361e-12	3.13487e-06	9.97031e-08	0.0015461
cg24367314	chr16	53536580	0.0176078	0.0993594	4.01148e-12	3.14889e-06	0.375556	1
cg08111152	chr2	219646331	0.0428982	0.168508	4.01877e-12	3.15461e-06	0.0018837	1
cg05031455	chr17	952101	0.0328023	0.281436	4.03576e-12	3.16795e-06	0.212047	1
cg09231412	chr1	19924001	0.0238903	0.115568	4.038e-12	3.1697e-06	0.730979	1
cg02632015	chr17	19551762	0.0241241	0.113905	4.07004e-12	3.19484e-06	0.835469	1
cg17906105	chr7	158488980	0.0589858	0.207585	4.0776e-12	3.20078e-06	0.00283061	1
cg00843561	chr3	113775478	0.0285868	0.109636	4.08181e-12	3.20407e-06	0.0174411	1
cg08929862	chr10	124481014	-0.167072	0.199088	4.09191e-12	3.212e-06	1.13454e-05	0.175933
cg19827599	chr4	3521481	0.0550003	0.465434	4.09742e-12	3.21632e-06	0.38298	1
cg18929217	chr12	42326707	0.0304552	0.149021	4.10102e-12	3.21914e-06	0.0810918	1
cg19924248	chr3	42003785	0.0194482	0.109368	4.12428e-12	3.23739e-06	0.405183	1
cg20844146	chr6	126310825	-0.178296	0.153583	4.13208e-12	3.24351e-06	7.30912e-06	0.113342
cg12023979	chr12	106467048	-0.161527	0.256843	4.13309e-12	3.2443e-06	4.29738e-07	0.00666395
cg01284666	chr8	143070242	0.0432391	0.195961	4.15118e-12	3.2585e-06	0.00136791	1
cg09049927	chr5	57381877	-0.145819	0.157577	4.16059e-12	3.26588e-06	5.58021e-05	0.865323
cg17512868	chr1	9970773	0.0282113	0.095749	4.16078e-12	3.26602e-06	0.242783	1
cg07528940	chr11	103715787	-0.134429	0.155868	4.17388e-12	3.2763e-06	2.57581e-05	0.399431
ch.8.1234861F	chr8	56321773	0.0168044	0.0992578	4.17703e-12	3.27877e-06	0.949203	1
cg02550602	chr13	111366822	0.0216393	0.102593	4.20296e-12	3.29912e-06	0.505487	1
cg24370642	chr12	58088007	0.0302193	0.11147	4.20352e-12	3.29956e-06	0.0616545	1
cg22053929	chr1	156052202	0.027931	0.10947	4.20408e-12	3.29999e-06	0.0136599	1
cg21672572	chr11	7369177	-0.330344	0.266235	4.21364e-12	3.30749e-06	3.03198e-09	4.70169e-05
cg22388982	chr2	228029517	0.0264472	0.12982	4.21506e-12	3.3086e-06	0.870225	1
cg23478421	chr3	177722718	0.146511	0.246289	4.21859e-12	3.31137e-06	0.314865	1
cg01792851	chr16	89907778	-0.111926	0.189938	4.22043e-12	3.31281e-06	5.94953e-06	0.0922594
cg03454876	chr3	107647041	0.0431786	0.140677	4.22481e-12	3.31624e-06	0.0252273	1
cg23967442	chr10	134570057	0.097358	0.321931	4.2269e-12	3.31788e-06	0.324012	1
cg17087479	chr1	214156255	0.060311	0.264377	4.23286e-12	3.32256e-06	0.00130309	1
cg07042546	chr11	117104996	-0.116816	0.0927671	4.24039e-12	3.32846e-06	2.57928e-08	0.000399969
cg19725340	chr3	50329533	0.0242729	0.0937717	4.24048e-12	3.32853e-06	0.272349	1
cg06677239	chr6	170089846	-0.245846	0.230456	4.26659e-12	3.34902e-06	2.01694e-07	0.00312767
cg19038228	chr11	67373977	0.0187237	0.101815	4.27091e-12	3.3524e-06	0.322023	1
cg11793978	chr5	135188477	-0.0777094	0.228935	4.28616e-12	3.36437e-06	1.61057e-05	0.249751
cg03973513	chr2	37559942	-0.194757	0.204737	4.29893e-12	3.37439e-06	3.65402e-05	0.566629
cg03891475	chr14	58679564	0.107781	0.34225	4.30477e-12	3.37897e-06	0.0316027	1
cg22695151	chr9	123475986	0.0221444	0.105906	4.31225e-12	3.38484e-06	0.0529607	1
cg23666308	chr5	162943374	-0.0938192	0.137376	4.32419e-12	3.3942e-06	2.9e-06	0.0449703
cg10598544	chr16	23370650	-0.0757922	0.124246	4.32745e-12	3.39676e-06	0.000841806	1
cg10550693	chr11	64902189	0.0340282	0.104698	4.32919e-12	3.39812e-06	0.13617	1
cg07254227	chr14	104677240	-0.213869	0.226447	4.35969e-12	3.42205e-06	2.09226e-07	0.00324446
cg27298253	chr22	24806281	-0.0982365	0.126818	4.3738e-12	3.43312e-06	3.56587e-07	0.0055296
cg21350880	chr1	27849433	0.0428707	0.184823	4.37566e-12	3.43458e-06	4.35228e-05	0.674908
cg10254357	chr1	95592493	-0.20245	0.201742	4.37736e-12	3.43591e-06	5.4222e-09	8.40821e-05
cg12252297	chr6	27833555	0.0235858	0.0922761	4.40306e-12	3.45608e-06	0.861042	1
cg26307882	chr20	34043103	0.0244124	0.106704	4.40656e-12	3.45882e-06	0.0936787	1
cg22281866	chr6	126101997	0.022927	0.105455	4.41108e-12	3.46237e-06	0.00227194	1
cg03548190	chr13	52733817	0.030369	0.112666	4.42728e-12	3.47508e-06	0.613285	1
cg22866015	chr2	133174136	0.0617106	0.327576	4.4487e-12	3.49189e-06	0.0002281	1
cg25935976	chr3	149364005	-0.237201	0.183036	4.46288e-12	3.50301e-06	2.52909e-06	0.0392186
cg11972327	chr1	8419796	0.0173323	0.450395	4.47404e-12	3.51177e-06	0.0294057	1
cg03860051	chr10	124768608	-0.0122359	0.315216	4.48249e-12	3.5184e-06	0.193296	1
cg14005139	chr14	36989550	0.0547378	0.302568	4.50971e-12	3.53976e-06	0.000238028	1
cg01448194	chr3	20049624	0.0256067	0.374264	4.51014e-12	3.54009e-06	0.23458	1
cg17916490	chr2	11810173	0.0595599	0.280978	4.52404e-12	3.55099e-06	0.00040436	1
cg21666867	chr12	2114282	-0.0679142	0.10806	4.58022e-12	3.59509e-06	0.277865	1
cg08884209	chr5	73981306	0.0211684	0.122956	4.59862e-12	3.60952e-06	0.108489	1
cg19645410	chr5	180611315	0.0142908	0.100901	4.59903e-12	3.60984e-06	0.162943	1
cg21715431	chr19	8601423	-0.148719	0.112913	4.61334e-12	3.62107e-06	1.19038e-06	0.0184593
cg08641170	chr1	35324574	0.0217851	0.0918093	4.6141e-12	3.62166e-06	0.444009	1
cg15302744	chr19	57922372	0.0221881	0.104828	4.63456e-12	3.63772e-06	0.500528	1
cg08971281	chr17	40575485	0.0560021	0.193691	4.63473e-12	3.63785e-06	0.00503371	1
cg10709124	chr7	43977461	-0.146369	0.182442	4.63587e-12	3.63873e-06	0.000566012	1
cg07962143	chr19	57149436	0.0939399	0.215389	4.64135e-12	3.64303e-06	0.0913506	1
cg22885777	chr19	15947555	0.0989073	0.132459	4.64698e-12	3.64745e-06	0.81259	1
cg17347389	chr14	51562646	0.0390451	0.152424	4.6501e-12	3.6499e-06	0.143933	1
cg00869249	chr10	977800	0.061285	0.139401	4.66835e-12	3.66421e-06	0.959518	1
cg11041065	chr2	122407640	0.023659	0.101665	4.69835e-12	3.68775e-06	0.0738851	1
cg09355247	chr1	226499634	0.0718167	0.440333	4.71495e-12	3.70078e-06	0.0627916	1
cg14715602	chr17	18088549	0.0409369	0.140934	4.72209e-12	3.70637e-06	0.0142615	1
cg08596797	chr15	66994027	0.0194181	0.103843	4.73847e-12	3.71923e-06	0.71979	1
cg21037570	chr2	86422857	0.0189302	0.109015	4.74149e-12	3.7216e-06	0.0996102	1
cg24226238	chr11	120530774	-0.235171	0.234536	4.76572e-12	3.74061e-06	6.64605e-08	0.0010306
cg15729055	chr4	40214836	-0.320124	0.244715	4.77459e-12	3.74756e-06	1.53066e-07	0.00237359
cg12371263	chr12	132522852	0.0172794	0.264861	4.77806e-12	3.75029e-06	0.700173	1
cg04714877	chr7	38217832	-0.0115812	0.332375	4.81127e-12	3.77635e-06	0.445717	1
cg02099194	chr13	43149689	-0.191302	0.166157	4.81318e-12	3.77784e-06	4.08485e-09	6.33438e-05
cg05756998	chr17	48503548	0.0185071	0.111874	4.83803e-12	3.79734e-06	0.805054	1
cg18604182	chr7	30999561	-0.145997	0.108577	4.85952e-12	3.81421e-06	0.0352357	1
cg02537960	chr8	28269396	-0.0128756	0.232271	4.87944e-12	3.82984e-06	0.654277	1
cg09083279	chr6	29454873	-0.273802	0.209118	4.89808e-12	3.84446e-06	5.72546e-09	8.87848e-05
cg15092787	chr17	74581715	0.0593859	0.177564	4.89861e-12	3.84487e-06	0.00192395	1
cg20819084	chr8	38758714	0.0335004	0.110755	4.9042e-12	3.84925e-06	0.974758	1
cg17491339	chr2	980050	-0.177767	0.191611	4.91426e-12	3.85715e-06	0.000101265	1
cg23938213	chr13	41239125	0.0177877	0.105561	4.92831e-12	3.86817e-06	0.980555	1
cg08109136	chr6	136172755	0.0267078	0.151924	4.93268e-12	3.87159e-06	0.0460716	1
cg13643914	chr4	122302226	0.050808	0.273281	4.93414e-12	3.87273e-06	0.0010807	1
cg02705835	chr3	49203908	0.0299783	0.160405	4.93548e-12	3.87378e-06	0.0187992	1
cg15024975	chr6	30685170	0.0213871	0.118018	4.93584e-12	3.87405e-06	0.362189	1
cg19462523	chr3	181429908	0.049903	0.173993	4.94205e-12	3.87893e-06	0.000123069	1
cg05230888	chr6	15662448	0.0224041	0.0952954	4.94397e-12	3.88043e-06	0.67562	1
cg05317931	chr1	223004125	0.0761282	0.266789	4.9596e-12	3.89269e-06	0.360585	1
cg23863199	chr8	70723536	-0.247377	0.262667	4.96266e-12	3.89509e-06	1.21401e-06	0.0188256
cg21911000	chr2	204599104	-0.105878	0.129249	4.96475e-12	3.89672e-06	3.44963e-06	0.0534935
cg18800854	chr9	87285479	0.0487996	0.286069	4.97162e-12	3.90211e-06	0.0021375	1
cg06946056	chr16	23182976	-0.280177	0.213282	5.00012e-12	3.92448e-06	7.13594e-07	0.0110657
cg00795277	chr17	7343105	0.0334842	0.140446	5.01207e-12	3.93384e-06	0.00219492	1
cg15797801	chr7	100473054	-0.00798164	0.265567	5.02515e-12	3.94411e-06	0.787869	1
cg07352438	chr18	5543548	0.0600888	0.269086	5.03439e-12	3.95136e-06	0.00184144	1
cg12104395	chr12	48099712	-0.0102022	0.294529	5.03879e-12	3.95481e-06	0.0468979	1
cg19240396	chr11	518925	0.0198352	0.105402	5.08374e-12	3.99008e-06	0.432073	1
cg11303839	chr7	75405967	-0.433909	0.365492	5.08602e-12	3.99186e-06	2.55014e-08	0.000395451
cg12148940	chr5	159546625	0.0209165	0.102697	5.09622e-12	3.99987e-06	0.0946263	1
cg00932092	chr1	87299780	-0.147933	0.13501	5.12599e-12	4.02322e-06	0.00889523	1
cg23435667	chr2	17720391	0.0326198	0.227301	5.1468e-12	4.03955e-06	0.0182111	1
cg16131300	chr5	31532187	0.0209028	0.0953428	5.18008e-12	4.06567e-06	0.208658	1
cg11424017	chr16	10851805	0.0142446	0.313943	5.20096e-12	4.08205e-06	0.161082	1
cg20169506	chr1	212783154	0.0245354	0.181697	5.21037e-12	4.08943e-06	0.00948709	1
cg09755039	chr1	161129745	-0.0170905	0.213606	5.21101e-12	4.08993e-06	0.347381	1
cg19447501	chr2	7049659	-0.0814099	0.198977	5.21563e-12	4.09355e-06	3.30828e-07	0.00513015
cg22866434	chr6	47015535	0.0416459	0.132905	5.22452e-12	4.10053e-06	0.105341	1
cg19740950	chr15	54590710	-0.12869	0.151487	5.23233e-12	4.10665e-06	0.000152388	1
cg20340655	chr11	27723075	0.0174002	0.122731	5.27868e-12	4.14302e-06	0.180406	1
cg09255706	chr9	19452424	-0.204519	0.274767	5.28091e-12	4.14477e-06	1.98358e-08	0.000307594
cg07499607	chr3	69789199	0.0366424	0.101679	5.29232e-12	4.15371e-06	0.128663	1
cg12605740	chr8	37594093	-0.0128897	0.181478	5.29351e-12	4.15464e-06	0.0988966	1
cg23621158	chr4	83206416	-0.00760402	0.296973	5.30789e-12	4.16593e-06	0.00971856	1
cg08933517	chr14	104436057	-0.196358	0.22732	5.31335e-12	4.17021e-06	3.71906e-07	0.00576714
cg03869608	chr3	73674656	0.0391856	0.193788	5.31599e-12	4.17227e-06	0.000379388	1
cg07868195	chr2	85581697	0.0294631	0.0935938	5.32269e-12	4.17752e-06	0.0253479	1
cg25492875	chr2	158038801	0.0440426	0.144201	5.3283e-12	4.18192e-06	0.746425	1
cg11941520	chr6	32121522	0.0257942	0.157087	5.33404e-12	4.18642e-06	0.146075	1
cg05115215	chr12	54359799	0.0438573	0.131869	5.33835e-12	4.1898e-06	0.0238505	1
cg11178985	chr1	113216804	0.0307753	0.120728	5.35249e-12	4.20089e-06	0.12688	1
cg19823847	chr6	138539706	-0.249868	0.239712	5.36028e-12	4.207e-06	6.76893e-08	0.00104966
cg17035715	chr1	111977011	-0.184311	0.166121	5.36397e-12	4.20989e-06	4.41502e-07	0.00684637
cg17429424	chr5	172197911	0.0334313	0.133212	5.3813e-12	4.22349e-06	0.0702197	1
cg25661308	chr16	14726546	0.0184362	0.095395	5.38926e-12	4.22973e-06	0.529844	1
cg26618437	chr8	42994955	0.0561394	0.214047	5.39221e-12	4.23204e-06	0.00237452	1
cg08146483	chr1	75602412	0.0721191	0.273954	5.40937e-12	4.2455e-06	0.000261257	1
cg08868352	chr17	56736755	0.0205399	0.0966135	5.42513e-12	4.25787e-06	0.416268	1
cg20321139	chr22	38598987	0.0246457	0.0884186	5.44642e-12	4.27456e-06	0.500424	1
cg20733436	chr5	114937784	0.0489796	0.158095	5.46509e-12	4.28921e-06	0.524121	1
cg22494642	chr2	134845389	-0.089685	0.154601	5.48017e-12	4.30104e-06	3.67735e-05	0.570247
cg00296938	chr3	49044463	-0.0115501	0.322097	5.48878e-12	4.3078e-06	0.424586	1
cg03019000	chr3	51704351	-0.252638	0.207457	5.48888e-12	4.30787e-06	9.4466e-07	0.0146488
cg05804220	chr15	45422062	0.0638096	0.305439	5.48945e-12	4.30831e-06	0.00297724	1
cg12751634	chr18	54312934	-0.116438	0.120217	5.49797e-12	4.315e-06	0.012547	1
cg16437728	chr11	7273046	0.0668741	0.308332	5.52307e-12	4.33469e-06	0.00420543	1
cg15995296	chr11	67210812	0.0936248	0.210502	5.52531e-12	4.33644e-06	0.238697	1
cg26924025	chr11	111749805	-0.00827642	0.218822	5.52813e-12	4.33865e-06	0.114772	1
cg08936883	chr22	39316229	-0.162076	0.150545	5.53504e-12	4.34407e-06	0.000265299	1
cg02249030	chr6	99961954	-0.0931605	0.135185	5.54098e-12	4.34873e-06	1.04149e-07	0.00161504
cg14658804	chr5	168728213	0.0550313	0.29517	5.54612e-12	4.35275e-06	0.00169458	1
cg20646884	chr5	159481566	-0.138953	0.119684	5.55436e-12	4.35921e-06	0.0889774	1
cg23527624	chr22	50609122	0.0654493	0.140098	5.55867e-12	4.36258e-06	0.00412112	1
cg15320455	chr10	103880129	-0.00956758	0.472415	5.57687e-12	4.37687e-06	0.00139019	1
cg04190459	chr11	71297203	-0.0947107	0.117007	5.58058e-12	4.37977e-06	0.00916947	1
cg07479670	chr1	236227686	0.0481284	0.27966	5.6162e-12	4.40773e-06	0.00310881	1
cg08257816	chr9	26941014	-0.0820518	0.130104	5.62058e-12	4.41115e-06	0.0112802	1
cg21899310	chr11	57365725	0.0445084	0.268257	5.63338e-12	4.42119e-06	0.00276779	1
cg17444943	chr2	62733485	0.0325537	0.107268	5.6483e-12	4.4329e-06	0.240455	1
cg14299455	chr19	55235472	-0.0854402	0.16037	5.68434e-12	4.46118e-06	2.32579e-05	0.36066
cg09490174	chr3	142718940	-0.0475547	0.103246	5.75939e-12	4.52007e-06	0.0354023	1
cg14887509	chr1	27816781	0.0261397	0.0973887	5.77812e-12	4.53477e-06	0.159445	1
cg21056764	chr12	56862801	0.0256322	0.115418	5.79646e-12	4.54916e-06	0.0479612	1
cg25091837	chr5	36242451	-0.0183964	0.319744	5.81716e-12	4.5654e-06	0.15156	1
cg23632985	chr11	20184637	0.0425362	0.233083	5.84035e-12	4.58359e-06	0.00563686	1
cg07627317	chr3	61517101	-0.109668	0.17344	5.84311e-12	4.58575e-06	3.5263e-08	0.000546823
cg17815944	chr11	33775208	-0.222368	0.214999	5.84384e-12	4.58632e-06	2.5656e-09	3.97847e-05
cg18039847	chr3	13521379	0.0227586	0.0956929	5.85353e-12	4.59391e-06	0.382635	1
cg11943389	chr3	132231785	0.133956	0.361102	5.85611e-12	4.59593e-06	0.0169714	1
cg12502617	chr12	6809599	0.0502481	0.127508	5.85914e-12	4.59831e-06	0.700766	1
cg26506209	chr22	18111277	0.0318913	0.105585	5.88414e-12	4.61792e-06	0.110646	1
cg21264386	chr6	38911951	-0.158071	0.142437	5.8861e-12	4.61945e-06	0.00557546	1
cg02296145	chr16	1840711	0.0234217	0.453805	5.88702e-12	4.62017e-06	0.101317	1
cg08931902	chr15	74306203	0.127013	0.381097	5.89759e-12	4.62846e-06	0.00182509	1
cg23358871	chr17	78121069	0.0129516	0.0962792	5.90933e-12	4.63767e-06	0.0969213	1
cg07288447	chr2	27371818	-0.171693	0.138685	5.92035e-12	4.64631e-06	0.00210474	1
cg26401172	chr7	4815321	0.0223151	0.107721	5.94027e-12	4.66194e-06	0.158855	1
cg10642957	chr19	56114094	0.0142495	0.288595	5.97139e-12	4.68635e-06	0.521566	1
cg05867307	chr4	144106066	0.0235465	0.106978	6.00164e-12	4.71009e-06	0.795165	1
cg25114913	chr6	96463959	0.0774637	0.287214	6.03231e-12	4.73415e-06	6.62461e-05	1
cg19699250	chr11	124746323	0.0237557	0.14998	6.04064e-12	4.74068e-06	0.36323	1
cg24016844	chr1	111506641	0.0254537	0.0930591	6.05043e-12	4.74836e-06	0.770828	1
cg01536327	chr19	1354765	0.0275737	0.102255	6.06247e-12	4.7578e-06	0.0591317	1
cg12958892	chr2	59444755	-0.153587	0.200353	6.07529e-12	4.76786e-06	1.10762e-07	0.00171759
cg24156658	chr11	65122092	-0.0353108	0.337657	6.07636e-12	4.76869e-06	0.58694	1
cg07468101	chr1	154811995	-0.137566	0.128407	6.08019e-12	4.77169e-06	3.34048e-07	0.00518008
cg17886173	chr10	63247558	-0.228045	0.235859	6.08402e-12	4.77469e-06	3.74764e-06	0.0581146
cg27261446	chr16	72206863	-0.144086	0.149627	6.12791e-12	4.80913e-06	1.11568e-05	0.173009
cg20702559	chr8	58907821	0.0312732	0.196996	6.14743e-12	4.82444e-06	0.00146419	1
cg23396403	chr5	94890852	0.0252531	0.0893289	6.15924e-12	4.8337e-06	0.45508	1
cg06222638	chr17	4542859	0.038157	0.125159	6.16275e-12	4.83645e-06	0.475265	1
cg09686639	chr1	161284006	0.0234408	0.101326	6.17492e-12	4.846e-06	0.0826102	1
cg17837526	chr5	172410489	0.0275622	0.158909	6.18125e-12	4.85096e-06	0.00236233	1
cg16750644	chr18	11135534	-0.108286	0.139681	6.21109e-12	4.87437e-06	0.000101542	1
cg13606015	chr3	43732015	-0.0185567	0.261275	6.21659e-12	4.87868e-06	0.333423	1
cg09481582	chr13	25873017	-0.174288	0.141489	6.23595e-12	4.89387e-06	8.96296e-07	0.0138989
cg14089876	chr5	42423739	0.0638471	0.327846	6.25958e-12	4.91241e-06	0.000304384	1
cg23040258	chr20	4196590	-0.244345	0.187306	6.26451e-12	4.91627e-06	7.07921e-07	0.0109777
cg05617050	chr2	107920569	-0.243906	0.188708	6.27773e-12	4.92663e-06	2.89432e-08	0.000448822
cg04579668	chr1	198593642	-0.215487	0.234869	6.31173e-12	4.95331e-06	1.62427e-08	0.000251876
cg04711042	chr13	28984439	-0.166024	0.16281	6.34388e-12	4.97854e-06	2.77231e-08	0.000429902
cg18689253	chr9	82186806	0.0237147	0.108334	6.35652e-12	4.98845e-06	0.179874	1
cg08644360	chr1	44444695	0.0319045	0.112872	6.35746e-12	4.98918e-06	0.255488	1
cg16797258	chr11	75294227	0.0431585	0.12533	6.37543e-12	5.00328e-06	0.0275599	1
cg21996227	chr1	156130826	0.0617813	0.291059	6.39984e-12	5.02243e-06	0.00230646	1
cg15843892	chr12	132499403	-0.15449	0.137491	6.40544e-12	5.02682e-06	5.48138e-09	8.49998e-05
cg00260642	chr18	3602109	-0.0437053	0.091044	6.40688e-12	5.02794e-06	0.0118048	1
cg09406795	chr11	64019655	0.0460827	0.163907	6.42498e-12	5.04214e-06	0.263386	1
cg00783142	chr5	96122717	0.0905858	0.3877	6.42888e-12	5.04519e-06	0.0370014	1
cg21908116	chr6	53659077	0.0132941	0.0999713	6.46028e-12	5.06983e-06	0.739648	1
cg03736789	chr7	37025810	-0.105821	0.14123	6.46896e-12	5.07663e-06	3.29415e-05	0.510824
cg09081665	chr4	84187982	-0.054598	0.126477	6.48462e-12	5.08891e-06	0.00407624	1
cg08912146	chr3	142608228	0.0223926	0.122638	6.49085e-12	5.0938e-06	0.0015872	1
cg16199881	chr4	187066505	0.0450793	0.212854	6.49346e-12	5.09584e-06	0.000110817	1
ch.9.1355968F	chr9	96414449	0.0159174	0.110678	6.50752e-12	5.10686e-06	0.431098	1
cg19228118	chr1	34631324	0.0300225	0.138306	6.52302e-12	5.11903e-06	5.45434e-05	0.845804
cg14527441	chr2	27309759	0.0269924	0.0848706	6.52404e-12	5.11982e-06	0.452875	1
cg15906181	chr2	69870526	0.0227356	0.106211	6.52768e-12	5.12267e-06	0.69973	1
cg12573935	chr2	152956094	0.0182267	0.117528	6.53609e-12	5.12926e-06	0.0162092	1
cg12404462	chr2	239490640	-0.282058	0.229057	6.53825e-12	5.13095e-06	7.97565e-07	0.0123678
cg24413550	chr18	13277214	-0.219495	0.18744	6.5404e-12	5.13263e-06	8.37392e-09	0.000129854
cg27053817	chr2	150442326	-0.254623	0.218817	6.55131e-12	5.14119e-06	2.28344e-05	0.354093
cg03791385	chr3	49027227	0.0223019	0.106288	6.58153e-12	5.16489e-06	0.147614	1
cg01018360	chr16	88689494	0.0226094	0.304838	6.59946e-12	5.17896e-06	0.736758	1
cg08873008	chr5	154237430	0.0206316	0.101928	6.61765e-12	5.19323e-06	0.657784	1
cg17783641	chr4	166249014	-0.0188239	0.319075	6.67795e-12	5.24054e-06	0.107906	1
cg06935109	chr19	10476554	0.0197777	0.296859	6.68698e-12	5.24762e-06	0.194799	1
cg02230180	chr1	245025960	0.0236029	0.120902	6.7376e-12	5.28733e-06	0.0522847	1
cg13681132	chr11	18600705	-0.199929	0.233958	6.74068e-12	5.28975e-06	2.59157e-05	0.401875
cg07616499	chr10	30324789	-0.15964	0.189448	6.75398e-12	5.30018e-06	1.25053e-07	0.0019392
cg04380340	chr2	201450506	0.030245	0.175068	6.75957e-12	5.30456e-06	9.45604e-05	1
cg23517697	chr20	46205684	0.09855	0.181409	6.76184e-12	5.30633e-06	0.0138124	1
cg26371913	chr5	172740954	-0.250418	0.226972	6.82723e-12	5.35764e-06	1.17948e-06	0.0182901
cg07642949	chr6	52442464	0.0484015	0.155833	6.92052e-12	5.43084e-06	0.0996903	1
cg27618811	chr17	7518128	0.0370974	0.133242	6.92691e-12	5.43585e-06	0.714066	1
cg05787209	chr16	31022521	-0.188415	0.143775	6.92847e-12	5.43707e-06	1.84325e-06	0.0285833
cg14563834	chr10	38154983	-0.181694	0.185448	6.92954e-12	5.4379e-06	7.04838e-06	0.109299
cg10642599	chr10	74014931	0.0401537	0.208132	6.95531e-12	5.45812e-06	0.000446844	1
cg23616097	chr7	5463348	-0.0952119	0.516369	6.9601e-12	5.46187e-06	0.0282456	1
cg09409340	chr18	71708437	-0.156791	0.183001	7.00051e-12	5.49357e-06	1.41984e-08	0.000220175
cg26708427	chr18	3250274	-0.181958	0.196482	7.02395e-12	5.51196e-06	1.47879e-06	0.0229316
cg27205649	chr11	78285834	-0.0218849	0.368402	7.0381e-12	5.52306e-06	0.465788	1
cg18877763	chr1	76539186	-0.180715	0.137202	7.09068e-12	5.56431e-06	3.0382e-06	0.0471133
cg17270808	chr1	166808351	0.0199927	0.104694	7.09301e-12	5.56613e-06	0.0830644	1
cg11379439	chr1	54205309	0.0312832	0.147734	7.09706e-12	5.5693e-06	0.0753232	1
cg16594165	chr11	118135105	0.0651447	0.158995	7.10123e-12	5.57257e-06	0.0013598	1
cg17746791	chr6	37137740	0.0262745	0.121104	7.11872e-12	5.58628e-06	0.209834	1
cg11482108	chr17	4681772	-0.0337336	0.0912694	7.14575e-12	5.60749e-06	0.00182808	1
cg10886442	chr3	142838320	0.0242652	0.107458	7.14815e-12	5.60937e-06	0.0158423	1
cg10342490	chr11	106698562	-0.161271	0.123011	7.1509e-12	5.61152e-06	0.585813	1
cg05369318	chr9	101017574	0.0154212	0.110909	7.18978e-12	5.64202e-06	0.114086	1
cg15531009	chr18	74202887	0.0227523	0.116836	7.19351e-12	5.64494e-06	0.216496	1
cg23441616	chr13	77901383	0.0171592	0.0907947	7.1967e-12	5.64744e-06	0.621212	1
cg15542741	chr12	85305677	0.0514783	0.176327	7.20743e-12	5.65585e-06	7.36989e-05	1
cg25466368	chr3	193853978	0.0191329	0.102114	7.23531e-12	5.67772e-06	0.869592	1
cg10459950	chr6	138428753	0.0477045	0.116708	7.26397e-12	5.70021e-06	0.529349	1
cg05019152	chr15	41047360	0.0192564	0.101599	7.27345e-12	5.70764e-06	0.68285	1
cg19591724	chr9	85814331	0.0519476	0.171049	7.28485e-12	5.71657e-06	0.000600945	1
cg00843885	chr16	29985458	0.0156999	0.0989996	7.29255e-12	5.72261e-06	0.147551	1
cg19582538	chr6	38127734	0.136096	0.330224	7.30293e-12	5.73075e-06	0.157764	1
cg16318259	chr3	128839665	0.0141024	0.0878228	7.33615e-12	5.75681e-06	0.634536	1
cg06936564	chr19	40314927	0.068967	0.151019	7.34378e-12	5.76279e-06	0.284787	1
cg26249331	chr2	88990970	0.0266384	0.10637	7.36682e-12	5.78086e-06	0.577821	1
cg22142205	chr17	80132787	-0.133613	0.118896	7.38592e-12	5.79584e-06	0.868581	1
cg11341428	chr15	101200426	-0.126007	0.149203	7.39033e-12	5.7993e-06	1.14069e-05	0.176887
cg20896197	chr10	91461107	0.0191162	0.102689	7.41418e-12	5.818e-06	0.156356	1
cg10095352	chr15	66180973	-0.143477	0.218903	7.41966e-12	5.8223e-06	1.05588e-05	0.163735
cg02881434	chr3	101394920	0.0225357	0.102375	7.42549e-12	5.82687e-06	0.917629	1
cg00197381	chr5	137673669	0.0177906	0.108007	7.43179e-12	5.8318e-06	0.357739	1
cg20462888	chr11	65292501	0.126292	0.136815	7.43544e-12	5.83465e-06	0.967633	1
cg12595444	chr20	47356166	-0.211734	0.163753	7.44374e-12	5.84116e-06	1.83271e-08	0.000284198
cg01313497	chr2	63278100	0.0297222	0.113916	7.44621e-12	5.84309e-06	0.208662	1
cg06552618	chr12	54582532	0.0353135	0.108393	7.45222e-12	5.8478e-06	0.575142	1
cg16321568	chr1	48462639	0.0350213	0.175668	7.46102e-12	5.8547e-06	9.19296e-05	1
cg20052718	chr7	19156902	0.0249797	0.185805	7.46217e-12	5.85559e-06	0.0491894	1
cg15281998	chr1	59247852	0.023311	0.109031	7.5405e-12	5.91705e-06	0.119626	1
cg17316428	chr17	74304010	0.0193698	0.296699	7.56554e-12	5.93669e-06	0.737998	1
cg16491617	chr8	54164391	0.0428861	0.259892	7.58984e-12	5.95575e-06	0.000440815	1
cg24807354	chr19	10629035	0.0471973	0.101279	7.59125e-12	5.95686e-06	0.0129972	1
cg18218772	chr14	59296690	-0.325268	0.256618	7.61057e-12	5.972e-06	4.50396e-08	0.000698428
cg07623425	chr2	152042744	-0.0952216	0.124125	7.6141e-12	5.97477e-06	0.944423	1
cg12660800	chr1	85742534	0.0131097	0.0992224	7.68164e-12	6.02776e-06	0.79785	1
cg10668230	chr2	179622125	-0.235498	0.249421	7.71255e-12	6.05201e-06	2.58684e-07	0.00401141
cg03814826	chr22	32341378	0.0267945	0.106327	7.71464e-12	6.05364e-06	0.316891	1
cg20315057	chr12	19282349	0.0475033	0.195415	7.71781e-12	6.05612e-06	8.77796e-05	1
cg06641013	chr2	232646085	0.0199671	0.0993178	7.72066e-12	6.05835e-06	0.569151	1
cg03961714	chr6	43484339	0.0188628	0.129227	7.73377e-12	6.06862e-06	0.366778	1
cg22811233	chr2	11623286	0.038574	0.137436	7.73588e-12	6.07028e-06	0.0354283	1
cg27332018	chr7	129846548	0.110231	0.294153	7.80988e-12	6.12833e-06	0.412583	1
cg15586679	chr2	128784392	0.0202552	0.0910071	7.81046e-12	6.12878e-06	0.953878	1
cg03343534	chr8	117778609	-0.0110149	0.226712	7.87161e-12	6.17676e-06	0.30901	1
cg10724186	chr6	160227462	-0.164411	0.279168	7.87441e-12	6.17895e-06	1.69881e-07	0.00263434
cg08154871	chr1	3448235	0.0199437	0.0883288	7.87943e-12	6.18288e-06	0.0336601	1
cg02500392	chr6	138539372	-0.155018	0.232407	7.92497e-12	6.21861e-06	1.89922e-07	0.00294511
cg08731950	chr2	21229323	-0.130332	0.21073	7.98047e-12	6.26215e-06	2.46239e-07	0.00381843
cg05884394	chr7	89748671	0.0640374	0.203259	7.99561e-12	6.27402e-06	0.00613053	1
cg18129621	chr22	29875991	0.0478597	0.196106	8.01034e-12	6.28557e-06	0.00925711	1
cg14507476	chr6	84904764	0.0877038	0.279097	8.04145e-12	6.30997e-06	0.109489	1
cg22978981	chr14	50101952	0.0197457	0.112984	8.05113e-12	6.31756e-06	0.46392	1
cg25344503	chr10	47083398	0.0419183	0.261592	8.05308e-12	6.31908e-06	0.0046995	1
cg18579525	chr3	140561844	-0.100209	0.161157	8.07599e-12	6.33705e-06	2.76692e-07	0.00429066
cg07954941	chr9	132176642	0.0409811	0.115087	8.08621e-12	6.34506e-06	0.177467	1
cg00965391	chr11	92930777	0.0157901	0.118421	8.09706e-12	6.35357e-06	0.170954	1
cg15508113	chr6	24775047	-0.0142637	0.38383	8.11724e-12	6.3694e-06	0.0444245	1
cg06970884	chr17	2300100	0.0878601	0.287211	8.12553e-12	6.37589e-06	0.0221398	1
cg24542492	chr17	61818870	0.0440181	0.143303	8.14724e-12	6.39292e-06	0.841978	1
cg20767936	chr2	190526040	0.0237012	0.107539	8.15349e-12	6.39782e-06	0.139474	1
cg09119433	chr6	30069319	0.0246239	0.0995603	8.16115e-12	6.40382e-06	0.95297	1
cg21561460	chr4	86403526	-0.157966	0.182965	8.18898e-12	6.42564e-06	7.55736e-07	0.0117192
cg20598894	chr1	171756153	-0.141851	0.172625	8.21456e-12	6.44571e-06	9.30451e-06	0.144285
cg01412634	chr2	238527355	-0.108486	0.130689	8.21928e-12	6.44941e-06	8.63198e-05	1
cg12160904	chr4	185701699	-0.109355	0.115238	8.2439e-12	6.46872e-06	0.0902352	1
cg21769093	chr7	49819689	-0.167654	0.217274	8.25667e-12	6.47872e-06	2.44841e-07	0.00379676
cg00903702	chr1	24285639	0.0275008	0.0734946	8.25757e-12	6.47942e-06	0.777625	1
cg02247870	chr16	29827345	0.0203155	0.0868714	8.28847e-12	6.50366e-06	0.179593	1
cg23324755	chr18	31384904	-0.238806	0.211725	8.29496e-12	6.50875e-06	1.38947e-07	0.00215465
cg13864645	chr18	60565745	-0.100504	0.162697	8.29576e-12	6.50937e-06	5.06228e-06	0.0785007
cg25767057	chr3	49141093	-0.118138	0.121769	8.30609e-12	6.51747e-06	1.32832e-05	0.205983
cg21784036	chr12	39299726	0.0517668	0.263239	8.3187e-12	6.52735e-06	0.000190591	1
cg17015581	chr6	10771833	-0.176829	0.205594	8.32205e-12	6.52997e-06	4.19976e-08	0.000651256
cg26151510	chr13	101327190	0.0202169	0.0987142	8.32371e-12	6.53127e-06	0.786313	1
cg01378335	chr11	74870090	-0.215025	0.163366	8.34481e-12	6.54781e-06	3.39995e-08	0.00052723
cg16206191	chr20	44334749	-0.117983	0.152131	8.3509e-12	6.55258e-06	2.06635e-06	0.0320429
cg02919585	chr16	1979622	0.0232561	0.104998	8.39576e-12	6.58778e-06	0.26483	1
cg02037518	chr11	57283212	-0.0109251	0.429799	8.41595e-12	6.60361e-06	0.0266178	1
cg15283629	chr6	31367518	0.0259392	0.0862227	8.42098e-12	6.60755e-06	0.465908	1
cg00906003	chr5	76787720	0.0200141	0.1044	8.43834e-12	6.62116e-06	0.244956	1
cg17836675	chr21	43518131	0.0298751	0.115377	8.4542e-12	6.6336e-06	0.181106	1
cg13194994	chr6	26251817	0.0388182	0.13011	8.46498e-12	6.64204e-06	0.134866	1
cg07410462	chr12	131323909	0.0222857	0.114338	8.48718e-12	6.65945e-06	0.97567	1
cg10184497	chr12	88535932	0.0184657	0.101372	8.52935e-12	6.69253e-06	0.508293	1
cg17168172	chr22	42018038	0.0651983	0.132086	8.559e-12	6.71579e-06	0.738995	1
cg07134240	chr4	186435954	0.0296365	0.155544	8.56741e-12	6.72239e-06	0.327829	1
cg11131532	chr20	48099323	0.0527034	0.278985	8.57489e-12	6.72824e-06	1.37631e-05	0.213424
cg23600866	chr15	99791109	0.0481676	0.179769	8.59522e-12	6.74419e-06	0.00950188	1
cg12210036	chr1	204183581	0.05263	0.156172	8.61628e-12	6.76071e-06	0.0282454	1
cg08123074	chr1	28764523	0.0771606	0.230341	8.62466e-12	6.76727e-06	0.00119144	1
cg26504026	chr6	26020944	0.0371734	0.112462	8.67291e-12	6.80512e-06	0.98102	1
cg13289463	chr2	161273519	0.0527323	0.15785	8.67427e-12	6.80618e-06	0.923039	1
cg21004105	chr1	244998205	0.0210053	0.102391	8.72453e-12	6.8456e-06	0.184552	1
cg00397303	chr1	198632390	-0.0954412	0.162528	8.78376e-12	6.89208e-06	3.19642e-05	0.495669
cg26119090	chr2	26468346	-0.0194492	0.336232	8.78846e-12	6.89575e-06	0.00477581	1
cg21528620	chr1	110753221	0.0606839	0.161	8.7991e-12	6.90409e-06	0.877588	1
cg05785994	chr13	35515972	0.0236952	0.10394	8.81556e-12	6.917e-06	0.0817077	1
cg12400781	chr19	1470787	0.0184701	0.0955734	8.82855e-12	6.92718e-06	0.748093	1
cg02292450	chr8	114389388	0.0808034	0.40865	8.8332e-12	6.93082e-06	0.90683	1
cg18466859	chr14	91282281	0.0281225	0.126327	8.84174e-12	6.93751e-06	0.158916	1
cg23224120	chr12	93966060	0.0216843	0.133044	8.8438e-12	6.93912e-06	0.0239882	1
cg12853981	chr14	58862714	0.0324926	0.131259	8.86124e-12	6.95279e-06	0.136104	1
cg26712548	chr19	58176079	0.0309498	0.158212	8.8837e-12	6.97041e-06	0.00770432	1
cg20718223	chr10	2035287	-0.129694	0.195056	8.92972e-12	7.00651e-06	2.14643e-05	0.332847
cg00182393	chr13	106381542	-0.0715401	0.152265	8.95029e-12	7.02264e-06	1.96624e-07	0.00304905
cg11846315	chr9	35647073	0.0219575	0.0966276	8.95507e-12	7.02638e-06	0.997007	1
cg27460552	chr2	220094935	0.0227715	0.110374	8.98298e-12	7.04827e-06	0.395186	1
cg08661643	chr8	19964604	-0.176006	0.204463	8.98568e-12	7.05038e-06	1.12378e-06	0.0174264
cg24123116	chr6	168704154	-0.119848	0.209522	8.98745e-12	7.05176e-06	1.46055e-05	0.226488
cg19395089	chr6	169592444	-0.203509	0.225906	8.98996e-12	7.05372e-06	0.00109383	1
cg02755274	chr4	55241396	-0.288593	0.248452	8.9978e-12	7.05986e-06	2.92099e-07	0.00452958
cg22916901	chr21	30365827	-0.144125	0.178296	9.03067e-12	7.08564e-06	8.64811e-07	0.0134106
cg19418162	chr12	42606873	0.293229	0.229644	9.05786e-12	7.10697e-06	0.856722	1
cg15416681	chr1	247494250	0.0215268	0.115144	9.06504e-12	7.1126e-06	0.324221	1
cg08446539	chr12	25541565	-0.243514	0.258908	9.0704e-12	7.11679e-06	4.21668e-09	6.53881e-05
cg26228212	chr15	52236121	-0.0744384	0.10231	9.07979e-12	7.12415e-06	0.00993384	1
cg00007324	chr19	4047803	0.0135054	0.220606	9.0824e-12	7.12619e-06	0.320216	1
cg04838382	chr2	235400052	-0.14805	0.192125	9.09599e-12	7.13684e-06	4.58611e-06	0.0711168
cg24378692	chr3	145878963	0.0445566	0.274349	9.09631e-12	7.13708e-06	0.000170152	1
cg18164791	chr5	141174689	-0.0600096	0.128152	9.1241e-12	7.15888e-06	0.00337268	1
cg00268322	chr3	126237562	-0.226509	0.181145	9.15224e-12	7.18095e-06	6.64225e-06	0.103001
cg08748184	chr2	741075	0.0534789	0.176373	9.15436e-12	7.1826e-06	0.000464528	1
cg11917363	chr7	89975528	0.0418075	0.132489	9.15484e-12	7.18297e-06	0.11975	1
cg14271505	chr17	42767560	0.0245012	0.0925692	9.16109e-12	7.18787e-06	0.11227	1
cg24561661	chr2	176972812	0.0799552	0.218587	9.18074e-12	7.20328e-06	0.000246342	1
cg04294058	chr5	115421194	0.018897	0.0972327	9.19615e-12	7.21536e-06	0.500386	1
cg08242926	chr8	354760	-0.236417	0.180679	9.22224e-12	7.23582e-06	1.88027e-08	0.000291574
cg27379915	chr11	19139411	0.039066	0.141433	9.23474e-12	7.24561e-06	0.016506	1
cg11917595	chr2	10534602	0.0284737	0.409558	9.272e-12	7.27484e-06	0.145296	1
cg00196167	chr7	139026058	-0.0100986	0.318434	9.28282e-12	7.28332e-06	0.0536721	1
cg02992645	chr1	111970925	-0.168627	0.176629	9.30771e-12	7.30284e-06	8.69168e-07	0.0134782
cg08059845	chr19	50015975	0.0723975	0.199457	9.34015e-12	7.32828e-06	0.0171899	1
cg27363021	chr13	72202615	-0.161363	0.207115	9.36597e-12	7.34853e-06	3.90382e-07	0.00605366
cg19210276	chr11	57529465	0.130886	0.241107	9.40884e-12	7.38216e-06	0.000290846	1
cg15731035	chr1	6106539	-0.161965	0.304511	9.41971e-12	7.39068e-06	0.000132166	1
cg12909010	chr3	19988340	0.0249861	0.0987978	9.42288e-12	7.39315e-06	0.691897	1
cg02070118	chr4	952128	-0.0860888	0.133632	9.42506e-12	7.39486e-06	5.80851e-05	0.900726
cg07974218	chr4	91879768	-0.308533	0.258451	9.43961e-12	7.40626e-06	6.32519e-08	0.000980848
cg14360579	chr1	209542809	0.0568567	0.153121	9.45704e-12	7.41993e-06	0.0198833	1
cg11942864	chr19	39936272	0.0264883	0.129677	9.45804e-12	7.4207e-06	0.705795	1
cg01270753	chr9	101944336	-0.140642	0.173656	9.46498e-12	7.42614e-06	1.05126e-05	0.163019
cg06631558	chr13	31775033	0.0193442	0.0997939	9.47624e-12	7.43496e-06	0.797201	1
cg07501913	chr9	3526208	0.0220835	0.0934657	9.49291e-12	7.44803e-06	0.0919912	1
cg16926930	chr15	56657658	0.0218066	0.0991117	9.49759e-12	7.4517e-06	0.155171	1
cg13522997	chr22	31884619	-0.196029	0.186552	9.54068e-12	7.48549e-06	2.81635e-05	0.436732
cg01847244	chr8	603591	-0.0764374	0.104846	9.60921e-12	7.53925e-06	0.496835	1
cg16339238	chr20	23029298	0.0613832	0.341775	9.64794e-12	7.56963e-06	0.00119544	1
cg24199724	chr3	194191570	0.18353	0.285487	9.65441e-12	7.57469e-06	0.328422	1
cg00525772	chr15	46007468	-0.0804885	0.160646	9.66235e-12	7.58091e-06	6.81003e-07	0.0105603
cg09661337	chr16	29984790	0.03882	0.134265	9.7199e-12	7.62606e-06	0.746978	1
cg14226122	chr1	169863215	0.0227519	0.099298	9.72023e-12	7.62631e-06	0.127127	1
cg23409587	chr3	128840680	0.0884512	0.155309	9.72721e-12	7.63177e-06	0.744655	1
cg15443174	chr6	146284796	0.0215122	0.104802	9.72873e-12	7.63296e-06	0.16107	1
cg22234194	chr11	45868879	-0.00582448	0.186107	9.73247e-12	7.63589e-06	0.230025	1
cg24204532	chr15	101605859	-0.0499993	0.148556	9.81047e-12	7.69707e-06	0.0047943	1
cg00400370	chr5	11117663	0.0517617	0.337286	9.87524e-12	7.74787e-06	0.88696	1
cg26528713	chr10	116697973	0.0189179	0.105811	9.88822e-12	7.75805e-06	0.513603	1
cg25982163	chr11	134104767	0.0176881	0.361	9.92662e-12	7.78817e-06	0.198744	1
cg19548524	chr19	19775680	-0.184481	0.242587	9.92909e-12	7.7901e-06	2.59061e-07	0.00401726
cg23433430	chr4	41362520	0.0461065	0.281298	9.9395e-12	7.79825e-06	0.0043026	1
cg08130282	chr11	115803529	-0.164492	0.212161	9.95013e-12	7.80659e-06	3.08556e-07	0.00478478
cg19917083	chr2	112814452	0.0320146	0.142119	9.95785e-12	7.81263e-06	0.191095	1
cg00600916	chr7	158800547	-0.193076	0.207895	9.96187e-12	7.81578e-06	5.008e-08	0.00077659
cg20633883	chr17	48712051	0.0322511	0.143448	1.00137e-11	7.85639e-06	0.00641306	1
cg04590959	chr5	141349103	0.016055	0.0997454	1.00222e-11	7.8631e-06	0.256634	1
cg12992297	chr13	50509965	0.030631	0.09392	1.00506e-11	7.8854e-06	0.865856	1
cg10952190	chr1	214725873	0.0511405	0.182382	1.00971e-11	7.92183e-06	0.00700974	1
cg06157493	chr1	43664563	-0.141513	0.189078	1.01016e-11	7.92533e-06	1.24363e-08	0.000192849
cg22547851	chr5	78908119	0.0180308	0.103529	1.01418e-11	7.95689e-06	0.0538575	1
cg00873050	chr1	32828016	0.0678972	0.273663	1.01441e-11	7.9587e-06	0.000723935	1
cg17854747	chr18	29672535	-0.0683645	0.265542	1.01538e-11	7.96625e-06	0.24102	1
cg11987509	chr7	137687035	0.0230596	0.0995847	1.01552e-11	7.96736e-06	0.741504	1
cg23399774	chr8	85767698	-0.26131	0.243672	1.01616e-11	7.97234e-06	1.4251e-09	2.2099e-05
cg01044503	chr12	12929533	-0.104656	0.155286	1.01678e-11	7.97723e-06	5.0368e-05	0.781057
cg00266566	chr9	32565609	0.0739141	0.196892	1.01911e-11	7.99553e-06	0.290118	1
cg23001647	chr3	171619600	-0.172004	0.221592	1.01977e-11	8.0007e-06	4.76286e-05	0.738577
cg09642690	chr5	58386253	-0.123408	0.141423	1.02178e-11	8.01647e-06	7.89253e-06	0.122389
cg11876022	chr7	19812479	0.0209872	0.149394	1.0227e-11	8.02365e-06	0.264509	1
cg26673286	chr19	49458596	0.0208466	0.0942015	1.02408e-11	8.03446e-06	0.503525	1
cg18472112	chr15	85291140	0.0161387	0.0883397	1.02431e-11	8.03622e-06	0.918449	1
cg04463911	chr6	168073237	0.0911316	0.441606	1.02451e-11	8.03784e-06	0.334765	1
cg03176453	chr6	30525112	-0.00919936	0.310458	1.02747e-11	8.06102e-06	0.330259	1
cg09142399	chr1	75200094	-0.216759	0.185554	1.02781e-11	8.06369e-06	1.55673e-06	0.0241402
cg06460654	chr19	52005593	-0.0624505	0.130216	1.0282e-11	8.0667e-06	0.0122285	1
cg16079358	chr14	23340577	0.0437532	0.0923776	1.0286e-11	8.06986e-06	0.159096	1
cg09163117	chr2	239148697	-0.0192392	0.294807	1.03093e-11	8.08809e-06	0.418262	1
cg25062357	chr20	2821267	0.0210434	0.118908	1.03277e-11	8.10255e-06	0.966653	1
cg16866373	chr8	120428692	0.0654172	0.252374	1.03352e-11	8.10841e-06	0.000698229	1
cg16520225	chr18	72266155	0.015982	0.0913195	1.03729e-11	8.13802e-06	0.832254	1
cg24504442	chr15	37391675	0.0449281	0.170552	1.03784e-11	8.14231e-06	0.000148258	1
cg15515320	chr2	207026516	-0.124499	0.174683	1.03887e-11	8.15037e-06	1.33598e-07	0.0020717
cg21099709	chr16	30710499	0.0199486	0.101495	1.04126e-11	8.16913e-06	0.0476406	1
cg20927027	chr12	54674547	0.0214954	0.0897754	1.04166e-11	8.1722e-06	0.601758	1
cg07162735	chr2	47169024	0.0282946	0.108854	1.04548e-11	8.20218e-06	0.0781718	1
cg13446658	chr10	135192079	0.0195127	0.112924	1.04663e-11	8.21122e-06	0.684737	1
cg08614163	chr4	58030145	0.0311258	0.108211	1.04672e-11	8.21186e-06	0.273062	1
cg22508969	chr6	55444091	0.0452467	0.22342	1.04688e-11	8.21313e-06	0.00261781	1
cg08839374	chr17	40667014	-0.0602673	0.103568	1.04817e-11	8.22326e-06	0.000989322	1
cg02506673	chr5	130506614	0.0169929	0.0964769	1.05102e-11	8.24561e-06	0.49527	1
cg10113715	chr14	101192416	0.0656761	0.42763	1.052e-11	8.25331e-06	0.164728	1
cg08085380	chr17	66509502	0.0276208	0.121083	1.05321e-11	8.26279e-06	0.604261	1
cg20960490	chr6	55192004	-0.18234	0.221813	1.05337e-11	8.26403e-06	6.90684e-07	0.0107104
cg26871973	chr16	28565752	0.021543	0.0998569	1.05339e-11	8.26415e-06	0.184802	1
cg23198559	chr4	106816209	0.0287772	0.122787	1.05387e-11	8.26792e-06	0.0781761	1
cg15889106	chr14	21567164	0.0549774	0.211471	1.0546e-11	8.27364e-06	0.00100023	1
cg00256374	chr19	1383699	0.0278619	0.0925065	1.05489e-11	8.27586e-06	0.275426	1
cg15079268	chr8	62627398	0.0250134	0.10778	1.05575e-11	8.28258e-06	0.0267415	1
cg25035359	chr12	103218335	0.0416831	0.211831	1.06194e-11	8.33119e-06	0.0242322	1
cg07813232	chr12	133142258	0.117541	0.462243	1.06277e-11	8.33765e-06	0.557541	1
cg25835151	chr10	97013891	-0.0716604	0.0975798	1.07548e-11	8.43738e-06	0.000422867	1
cg10423170	chr6	30681943	-0.140979	0.175416	1.07742e-11	8.4526e-06	3.22547e-06	0.0500173
cg13731133	chr22	30938073	0.0324331	0.116888	1.08058e-11	8.4774e-06	0.732336	1
cg02862674	chr6	44238426	0.0293994	0.128033	1.08333e-11	8.49897e-06	0.0754771	1
cg21658456	chr10	123872511	0.0471243	0.254486	1.08526e-11	8.51409e-06	0.00168096	1
cg02874707	chr14	68350355	0.0654064	0.234052	1.08746e-11	8.53131e-06	0.775865	1
cg16571001	chr6	87835197	-0.245401	0.189381	1.08873e-11	8.54124e-06	4.1283e-05	0.640176
cg02020910	chr1	147377007	-0.0667084	0.141172	1.08925e-11	8.54536e-06	1.52626e-07	0.00236678
cg14557714	chr9	90341385	0.0492097	0.326358	1.09087e-11	8.55802e-06	0.0006311	1
cg10152715	chr20	44994449	-0.0950814	0.131541	1.0946e-11	8.58731e-06	0.00237537	1
cg19549068	chr8	27472319	0.0253519	0.141173	1.09684e-11	8.60482e-06	0.00395187	1
cg12096988	chr19	57702809	0.0554566	0.169199	1.09926e-11	8.62379e-06	0.684686	1
cg14179908	chr22	44319666	0.0509631	0.313422	1.10165e-11	8.64256e-06	0.000661172	1
cg21579239	chr15	43211292	-0.13895	0.158336	1.10301e-11	8.65318e-06	0.000434446	1
cg24867458	chr1	110090677	0.0152526	0.103466	1.10489e-11	8.66796e-06	0.724244	1
cg02268424	chr19	12274129	0.0321945	0.0817515	1.10546e-11	8.6724e-06	0.126335	1
cg12739647	chr1	168195558	0.0174711	0.0936136	1.10646e-11	8.68027e-06	0.696836	1
cg26382071	chr17	6544903	0.0163589	0.10142	1.10715e-11	8.68568e-06	0.468462	1
cg06935184	chr3	113775436	0.0369932	0.0995421	1.10775e-11	8.69038e-06	0.0732735	1
cg24216712	chr19	11751104	0.0209511	0.133508	1.10809e-11	8.69302e-06	0.0344574	1
cg23586939	chr5	83670652	-0.19153	0.190903	1.11696e-11	8.76255e-06	2.56513e-06	0.0397775
cg26799881	chr13	84455576	0.0238401	0.135482	1.11914e-11	8.77967e-06	0.00121085	1
cg06300456	chr10	26109363	-0.230159	0.234107	1.11958e-11	8.7831e-06	2.1858e-07	0.00338951
cg09175338	chr17	10372273	-0.221841	0.221214	1.12557e-11	8.83005e-06	1.18824e-06	0.0184261
cg07457855	chr10	77028890	-0.195465	0.195104	1.12557e-11	8.83011e-06	2.2927e-06	0.0355529
cg13818368	chr17	4871354	0.0196034	0.0954497	1.12611e-11	8.83429e-06	0.0362253	1
cg22499964	chr19	41304369	0.0248635	0.115833	1.12766e-11	8.84647e-06	0.814814	1
cg09302120	chr1	36621795	0.0278268	0.135298	1.12833e-11	8.85169e-06	0.0631752	1
cg18277754	chr2	30144152	0.036007	0.266793	1.13334e-11	8.89096e-06	0.000263566	1
cg08450404	chr19	58326441	0.0291509	0.107044	1.13929e-11	8.93766e-06	0.0294135	1
cg17921310	chr1	156024283	0.021747	0.113452	1.1409e-11	8.95028e-06	0.228218	1
cg15712677	chr1	236157492	0.0304661	0.296017	1.14206e-11	8.95935e-06	0.674407	1
cg18328894	chr5	175224563	0.0421641	0.282684	1.14211e-11	8.95975e-06	5.06649e-05	0.78566
cg04673937	chr15	69366984	0.0458204	0.199028	1.14934e-11	9.01644e-06	0.00012855	1
cg07096093	chr22	28839350	0.0873128	0.1694	1.15068e-11	9.02695e-06	0.000922781	1
cg15511549	chr4	42342653	-0.10675	0.154431	1.15189e-11	9.03643e-06	2.56486e-07	0.00397732
cg19511045	chr2	73114281	0.0438031	0.204935	1.15529e-11	9.0631e-06	0.0142836	1
cg11960033	chr5	127323755	-0.0790836	0.153011	1.15822e-11	9.08604e-06	6.20011e-07	0.00961451
cg05634915	chr16	17477485	-0.0891851	0.156194	1.15911e-11	9.09302e-06	1.04855e-05	0.162599
cg07921950	chr12	14107199	-0.175536	0.221515	1.16031e-11	9.10242e-06	2.07317e-08	0.000321487
cg03790864	chr15	78731104	0.0212558	0.0976253	1.16201e-11	9.11576e-06	0.253664	1
cg15848380	chr2	77882331	0.168559	0.390177	1.1642e-11	9.1329e-06	0.280205	1
cg15212038	chr4	7032128	0.0155216	0.321122	1.1687e-11	9.1682e-06	0.941102	1
cg01977213	chr10	31321219	0.0203073	0.0990856	1.16923e-11	9.17239e-06	0.5048	1
cg08416569	chr2	131100028	0.0112861	0.0933343	1.17001e-11	9.17849e-06	0.396921	1
cg25945374	chr8	136468992	0.0226246	0.120712	1.17069e-11	9.18379e-06	0.0926736	1
cg00192962	chr3	113557792	0.0191329	0.105118	1.1732e-11	9.20343e-06	0.0745717	1
cg18700967	chr17	28257024	0.0203829	0.0970154	1.17352e-11	9.20594e-06	0.949651	1
cg17376730	chr19	2096346	-0.0113985	0.288589	1.1737e-11	9.20737e-06	0.293094	1
cg08293623	chr11	40803410	-0.210537	0.202751	1.1764e-11	9.22851e-06	2.80781e-07	0.00435407
cg02642035	chr17	49450594	-0.124322	0.151309	1.17652e-11	9.22946e-06	8.38938e-08	0.00130094
cg09399047	chr3	49059671	0.0254306	0.118111	1.17835e-11	9.24378e-06	0.349366	1
cg21053365	chr7	148822721	0.0200432	0.103062	1.18205e-11	9.27281e-06	0.327271	1
cg10094443	chr4	39529866	0.0564688	0.174091	1.18214e-11	9.27354e-06	0.0410953	1
cg21352296	chr6	34216944	0.0484331	0.162846	1.18328e-11	9.28243e-06	0.72767	1
cg15268901	chr12	93940361	-0.0923087	0.142085	1.1915e-11	9.34695e-06	1.15712e-05	0.179435
cg10426658	chr14	105031243	-0.17202	0.197757	1.19412e-11	9.3675e-06	3.37681e-07	0.00523641
cg14138707	chr1	52234351	-0.204451	0.18593	1.19471e-11	9.37209e-06	5.2565e-05	0.815125
cg06959075	chr15	86338346	0.0227374	0.0738977	1.19594e-11	9.38174e-06	0.583971	1
cg04665639	chr2	73115011	0.0147941	0.10263	1.19653e-11	9.38633e-06	0.922878	1
cg06638827	chr12	59313488	0.0349945	0.163008	1.19762e-11	9.39488e-06	0.00429009	1
cg07129439	chr15	41708908	0.0229743	0.0767178	1.1994e-11	9.4088e-06	0.879997	1
cg20134133	chr9	80441659	-0.173257	0.189672	1.20207e-11	9.42973e-06	2.05916e-07	0.00319314
cg21266189	chr3	125235318	-0.167393	0.208836	1.20437e-11	9.44782e-06	5.97813e-08	0.000927029
cg26874341	chr4	166248618	0.0186417	0.0959417	1.20474e-11	9.45068e-06	0.544506	1
cg12272837	chr19	291315	0.0515637	0.278499	1.20861e-11	9.48103e-06	0.00364763	1
cg15356226	chr22	41843734	0.0196255	0.100516	1.20993e-11	9.49138e-06	0.201987	1
cg09511477	chr7	99964511	-0.192838	0.227408	1.20994e-11	9.49144e-06	6.53605e-07	0.0101354
cg12091567	chr17	66097778	-0.0117402	0.292742	1.21048e-11	9.49563e-06	0.11951	1
cg03524308	chr19	37663414	0.025415	0.0898589	1.21816e-11	9.55587e-06	0.156961	1
cg13449372	chr10	102748693	-0.136449	0.202257	1.21922e-11	9.5642e-06	4.72967e-07	0.0073343
cg20676100	chr8	41754928	0.022749	0.131849	1.2195e-11	9.56637e-06	0.794898	1
cg17347471	chr5	52405518	-0.0147342	0.332777	1.22279e-11	9.59216e-06	0.0693319	1
cg26192309	chr1	211765568	-0.241264	0.206074	1.22861e-11	9.63782e-06	4.11432e-06	0.0638008
cg06108335	chr14	21152128	0.0218133	0.107216	1.23253e-11	9.66854e-06	0.458674	1
cg22522509	chr21	16436121	0.041785	0.174455	1.23494e-11	9.68745e-06	0.00388824	1
cg27447874	chr1	165346015	0.0598048	0.244754	1.23748e-11	9.70738e-06	0.000153439	1
cg15174310	chr6	161413442	0.0257643	0.107307	1.2433e-11	9.75304e-06	0.646685	1
cg03609292	chr17	4799832	0.0140264	0.287221	1.24574e-11	9.77211e-06	0.768236	1
cg06823805	chr12	31744310	0.0299912	0.130914	1.24642e-11	9.77747e-06	0.092851	1
cg14739940	chr8	112757737	-0.220311	0.245946	1.2545e-11	9.84083e-06	4.43769e-07	0.00688152
cg14072418	chr2	740025	0.0345348	0.160505	1.25677e-11	9.85863e-06	5.06767e-05	0.785844
cg12928668	chr5	115910729	0.0339542	0.1327	1.25763e-11	9.86538e-06	0.143675	1
cg15766865	chr3	170075446	0.0431093	0.147429	1.26105e-11	9.89215e-06	0.77545	1
cg21252968	chr3	53916424	0.0440206	0.153394	1.26208e-11	9.90023e-06	0.000692584	1
cg14954466	chr10	96305470	0.021107	0.0928171	1.26241e-11	9.9028e-06	0.331463	1
cg03214660	chr10	89622484	0.0129819	0.0926679	1.26296e-11	9.90709e-06	0.348198	1
cg05335886	chr16	19421979	0.0287298	0.117416	1.26597e-11	9.93068e-06	0.394585	1
cg08999180	chr14	62344784	-0.23863	0.230398	1.26616e-11	9.93215e-06	2.55556e-09	3.96291e-05
cg00660168	chr1	185940130	0.0480557	0.216294	1.26781e-11	9.94516e-06	0.313623	1
cg19100810	chr3	12882968	0.0193021	0.0949009	1.27416e-11	9.99491e-06	0.877798	1
cg19225068	chr10	22614933	0.0277145	0.160191	1.2763e-11	1.00117e-05	0.329927	1
cg12767055	chr11	110582022	0.0510585	0.183052	1.27847e-11	1.00287e-05	0.010905	1
cg23545299	chr10	7763753	-0.131404	0.170403	1.27852e-11	1.00291e-05	2.45027e-07	0.00379964
cg12954102	chr9	127420539	0.0646218	0.215136	1.28068e-11	1.0046e-05	0.000348546	1
cg12703142	chr10	38299574	0.0249104	0.096505	1.28105e-11	1.00489e-05	0.164477	1
cg13372456	chr5	153569246	0.029496	0.158289	1.28273e-11	1.00621e-05	0.144022	1
cg02975505	chr1	36625168	-0.136869	0.117443	1.28407e-11	1.00726e-05	1.45814e-06	0.0226113
cg26947572	chr2	10442852	0.0291674	0.121985	1.28477e-11	1.0078e-05	0.770204	1
cg24046305	chr7	86689346	0.019659	0.136317	1.29078e-11	1.01252e-05	0.30281	1
cg22061556	chr6	92147212	-0.0990051	0.152937	1.29598e-11	1.0166e-05	6.8932e-07	0.0106893
cg27236146	chr3	191851266	-0.132297	0.198509	1.29634e-11	1.01687e-05	5.02282e-06	0.0778888
cg13620413	chr1	212235894	-0.14795	0.174439	1.29642e-11	1.01694e-05	2.09436e-05	0.324773
cg08048620	chr17	72209716	0.0276073	0.141843	1.30034e-11	1.02001e-05	0.42001	1
cg11779670	chr10	65389919	0.0316585	0.101958	1.30478e-11	1.02349e-05	0.241627	1
cg03418616	chr11	70436735	-0.198543	0.241116	1.30556e-11	1.0241e-05	1.06778e-06	0.016558
cg14731413	chr10	52833444	0.0241576	0.202099	1.30563e-11	1.02416e-05	0.00258629	1
cg09461286	chr16	10276081	0.0230413	0.10989	1.3063e-11	1.02468e-05	0.0209102	1
cg27610921	chr17	6026638	-0.272332	0.276089	1.30829e-11	1.02624e-05	4.14035e-09	6.42044e-05
cg25474545	chr21	26366195	-0.211351	0.214116	1.3103e-11	1.02782e-05	7.99651e-06	0.124002
cg11712473	chr1	173446315	0.041748	0.135799	1.3126e-11	1.02962e-05	0.604154	1
cg04141379	chr1	48938046	0.0202176	0.120491	1.31364e-11	1.03043e-05	0.358155	1
cg16894974	chr15	55700780	0.0173232	0.104026	1.32142e-11	1.03653e-05	0.230059	1
cg03059018	chr14	61190965	0.0197344	0.0962276	1.32311e-11	1.03786e-05	0.349788	1
cg05260469	chr8	62621327	0.05725	0.151524	1.32964e-11	1.04298e-05	0.022455	1
cg25841608	chr3	128152075	0.0471189	0.280125	1.33162e-11	1.04453e-05	0.00104921	1
cg09804809	chr5	76382539	0.0214909	0.124933	1.3328e-11	1.04546e-05	0.582856	1
cg05727298	chr6	44929009	-0.186196	0.238317	1.33489e-11	1.04709e-05	6.42719e-08	0.000996665
cg16121807	chr13	111980494	-0.272083	0.294444	1.33492e-11	1.04712e-05	5.29422e-07	0.00820975
cg10644176	chr4	82393178	0.0183382	0.118976	1.33602e-11	1.04798e-05	0.312042	1
cg07283833	chr6	84563444	0.0550785	0.190998	1.33631e-11	1.04821e-05	0.0061748	1
cg08404221	chr19	39523309	0.0435039	0.107608	1.33914e-11	1.05043e-05	0.856249	1
cg26262576	chr13	20420028	0.0369959	0.129704	1.34319e-11	1.0536e-05	0.0306982	1
cg09667303	chr2	144695257	-0.0204766	0.287689	1.347e-11	1.05659e-05	0.341917	1
cg07410923	chr1	44678954	0.0195213	0.113388	1.35136e-11	1.06001e-05	0.219881	1
cg06288251	chr3	132757087	0.0413423	0.262165	1.35318e-11	1.06143e-05	0.000721466	1
cg02717454	chr16	3928799	0.130398	0.200028	1.35343e-11	1.06163e-05	0.000590478	1
cg00051068	chr20	10655610	0.0262005	0.162896	1.35391e-11	1.062e-05	0.0015065	1
cg12542768	chr6	43670912	0.0366481	0.209903	1.36026e-11	1.06698e-05	6.76804e-05	1
cg22326353	chr17	73268051	0.0202395	0.110114	1.36159e-11	1.06802e-05	0.0621087	1
cg14151498	chr21	32716792	0.0686071	0.147853	1.36787e-11	1.07295e-05	0.0132375	1
cg10896924	chr1	92495387	0.0409278	0.26337	1.36974e-11	1.07441e-05	4.81264e-05	0.746296
cg21419428	chr11	111473938	0.020505	0.109522	1.37287e-11	1.07687e-05	0.733893	1
cg19885631	chr2	74406155	0.0380621	0.122616	1.37447e-11	1.07812e-05	0.410729	1
cg12410025	chr15	48617968	-0.201254	0.223283	1.37495e-11	1.0785e-05	3.60865e-07	0.00559593
cg07730007	chr12	107377277	-0.17585	0.167843	1.37754e-11	1.08053e-05	0.976193	1
cg24002167	chr5	83678796	0.0297942	0.158442	1.38236e-11	1.0843e-05	0.000888693	1
cg10517222	chr17	65990429	0.0396417	0.145661	1.3826e-11	1.08449e-05	0.103207	1
cg03742890	chr19	13910592	-0.0727796	0.177352	1.3828e-11	1.08465e-05	0.00146271	1
cg22973728	chr14	95626905	-0.154154	0.155405	1.3833e-11	1.08504e-05	6.01495e-08	0.000932738
cg20113500	chr12	113773013	0.0428595	0.119021	1.38341e-11	1.08512e-05	0.35249	1
[truncated: 13,508 more rows]
