# Supplementary material for: Epigenetic adaptations of the masticatory mucosa to periodontal inflammation
Source: Clin Epigenetics. 2021 Nov 3;13:203. doi: 10.1186/s13148-021-01190-7 (PMC8567676; doi:10.1186/s13148-021-01190-7)
Supplement: Supplementary file 4 — Additional file 4 (xlsx). 441 DMPs from stringent filtering step. Results for the 441 DMPs in 193 clusters that were derived from a more stringent filtering process (q < 0.05, effect size ≥ 0.1, distance to nearest significant (q < 0.05) DMP \documentclass[12pt]{minimal} \usepackage{amsmath} \usepackage{wasysym} \usepackage{amsfonts} \usepackage{amssymb} \usepackage{amsbsy} \usepackage{mathrsfs} \usepackage{upgreek} \setlength{\oddsidemargin}{-69pt} \begin{document}$$\le$$\end{document}≤ 2 kb, padj < 10–5 in paired analysis (n = 39) for ≥ 1 DMP in the cluster. TPM = transcripts per million, mRNA-sequencing in healthy keratinized oral mucosa with 16mio reads/sample [12]. [file 13148_2021_1190_MOESM4_ESM.xlsx]

## Sheet: Tabelle1
cpg_id	chromosome	position (hg19)	cluster number	no. of DMPs in cluster	Gene	median TPM	distance to nearest DMP (bp)	delta beta	std.error	p (full analysis)	q (full analysis)	p (paired analysis)	p paired (Bonferroni-corrected)
cg26908276	chr1	1489793	1	3	SSU72	1512.12	180	-0.163349	0.18845	2.01218e-11	1.57788e-05	3.62347e-07	0.00561891
cg06069740	chr1	1489973	1	3	SSU72	1512.12	180	-0.218509	0.211176	5.46462e-09	0.00424978	3.6675e-08	0.000568719
cg09073059	chr1	1490216	1	3	SSU72	1512.12	243	-0.112876	0.208601	3.98308e-12	3.12661e-06	1.58015e-05	0.245034
cg18964839	chr1	8003277	2	2	TNFRSF9	4.48905	367	-0.127803	0.151724	5.58173e-11	4.37342e-05	1.24449e-05	0.192983
cg09776113	chr1	8003644	2	2	TNFRSF9	4.48905	367	-0.120103	0.209511	4.86141e-11	3.80951e-05	1.06738e-06	0.0165519
cg07499142	chr1	9788715	3	2	PIK3CD	160.763	52	-0.192306	0.177302	4.86311e-10	0.000380067	2.15458e-07	0.00334111
cg12033075	chr1	9788767	3	2	PIK3CD	160.763	52	-0.175643	0.243284	8.68148e-14	6.82257e-08	0.00103531	1
cg18233538	chr1	10509906	4	4	APITD1	0	29	-0.121116	0.181804	3.59201e-10	0.000280848	1.12074e-07	0.00173794
cg24365837	chr1	10509935	4	4	APITD1	0	29	-0.131976	0.178485	5.57837e-09	0.00433794	1.09174e-05	0.169296
cg04113348	chr1	10510054	4	4	CORT	1.12699	119	-0.228624	0.219072	3.57139e-12	2.80357e-06	3.28005e-06	0.0508637
cg20163085	chr1	10510396	4	4	CORT	1.12699	342	-0.181436	0.401492	3.38033e-09	0.00263201	6.73974e-06	0.104513
cg09480890	chr1	28260124	5	2	SMPDL3B	12.4385	1274	-0.171934	0.221288	5.62031e-08	0.0433544	1.92753e-06	0.0298901
cg05715293	chr1	28261398	5	2	SMPDL3B	12.4385	1274	0.0427538	0.117184	7.96948e-13	6.25978e-07	0.170709	1
cg25863408	chr1	31970630	6	2	LINC01225	0	1050	-0.292086	0.292525	5.41875e-09	0.00421422	8.57851e-07	0.0133027
cg22761241	chr1	31971680	6	2	LINC01225	0	1050	-0.192444	0.231581	1.19704e-09	0.000934139	2.74404e-06	0.0425518
cg10184881	chr1	32404326	7	2	PTP4A2	1033.53	1034	0.0113765	0.107739	8.0616e-09	0.00626311	0.573875	1
cg09373727	chr1	32405360	7	2	PTP4A2	1033.53	1034	-0.159545	0.235572	1.83319e-08	0.0142045	8.66199e-09	0.000134322
cg07388493	chr1	39491459	8	2	NDUFS5	1442.05	477	-0.189301	0.170266	3.08322e-09	0.00240122	1.61888e-06	0.0251039
cg16603713	chr1	39491936	8	2	NDUFS5	1442.05	477	-0.0246234	0.321969	2.84711e-08	0.0220249	0.312119	1
cg16821558	chr1	40201703	9	3	RLF	437.26	1631	-0.245841	0.252293	2.20554e-08	0.0170785	7.93961e-08	0.0012312
cg21206770	chr1	40203334	9	3	PPIE	364.876	179	-0.173063	0.135878	9.91004e-14	7.78782e-08	5.5574e-05	0.861787
cg06790069	chr1	40203513	9	3	PPIE	364.876	179	-0.17676	0.145578	6.78509e-14	5.3325e-08	0.952656	1
cg10012079	chr1	43311879	10	5	ZNF691	71.0068	126	0.0190205	0.128027	4.89504e-08	0.037784	0.655404	1
cg10040059	chr1	43312005	10	5	ZNF691	71.0068	126	0.023167	0.0960154	4.11774e-13	3.2349e-07	0.240062	1
cg16314058	chr1	43312353	10	5	ZNF691	71.0068	348	-0.00777113	0.320787	3.09453e-09	0.00240998	0.190163	1
cg08426081	chr1	43313732	10	5	ZNF691	71.0068	88	-0.11175	0.220256	3.71723e-10	0.000290627	0.00012875	1
cg02880390	chr1	43313820	10	5	ZNF691	71.0068	88	-0.263146	0.262053	1.19785e-08	0.00929536	7.11307e-08	0.00110302
cg18877763	chr1	76539186	11	2	ST6GALNAC3	15.6887	418	-0.180715	0.137202	7.09068e-12	5.56431e-06	3.0382e-06	0.0471133
cg22782710	chr1	76539604	11	2	ST6GALNAC3	15.6887	418	-0.157501	0.186516	8.71159e-11	6.82292e-05	1.1115e-05	0.17236
cg10254357	chr1	95592493	12	2	TMEM56	22.2916	162	-0.20245	0.201742	4.37736e-12	3.43591e-06	5.4222e-09	8.40821e-05
cg01701705	chr1	95592655	12	2	TMEM56	22.2916	162	-0.163179	0.228178	4.03977e-09	0.00314419	7.55836e-08	0.00117208
cg11969755	chr1	100730682	13	2	RTCD1	0	794	-0.110285	0.18251	8.29058e-10	0.000647413	1.83442e-06	0.0284464
cg11820522	chr1	100731476	13	2	RTCD1	0	794	0.0197517	0.10927	5.03983e-11	3.94918e-05	0.0698552	1
cg06943988	chr1	111174459	14	2	KCNA2	23.3424	706	-0.131057	0.128059	1.87791e-08	0.01455	6.35655e-08	0.00098571
cg16046891	chr1	111175165	14	2	KCNA2	23.3424	706	-0.145127	0.12637	3.08715e-10	0.000241422	3.91095e-08	0.000606472
cg17035715	chr1	111977011	15	2	KCND3	193.676	171	-0.184311	0.166121	5.36397e-12	4.20989e-06	4.41502e-07	0.00684637
cg08719597	chr1	111977182	15	2	KCND3	193.676	171	-0.217183	0.187097	3.58169e-11	2.80739e-05	3.63443e-06	0.0563591
cg23822289	chr1	151019274	16	2	C1orf56	40.5627	1759	-0.123672	0.13801	9.44359e-11	7.39557e-05	4.41688e-08	0.000684926
cg24413870	chr1	151021033	16	2	C1orf56	40.5627	1759	0.0256928	0.109955	1.96915e-10	0.000154083	0.246579	1
cg03638686	chr1	151798760	17	2	RORC	407.839	506	-0.0643404	0.0689142	4.34789e-10	0.000339856	0.00198736	1
cg14204738	chr1	151799266	17	2	RORC	407.839	506	-0.164045	0.188623	4.77509e-09	0.00371489	5.13214e-07	0.00795841
cg12247477	chr1	157258329	18	2	LINC02772	NA	1079	-0.112863	0.126019	9.1492e-09	0.00710572	2.74022e-06	0.0424926
cg14138324	chr1	157259408	18	2	LINC02772	NA	1079	-0.172375	0.161888	3.00276e-09	0.00233868	9.98909e-06	0.154901
cg04552724	chr1	161694446	19	2	FCRLB	12.226	1213	-0.179902	0.222518	4.89793e-11	3.83809e-05	2.0493e-06	0.0317785
cg14210287	chr1	161695659	19	2	FCRLB	12.226	1213	0.0443623	0.183333	2.36218e-08	0.0182864	0.0420105	1
cg02456804	chr1	166039858	20	2	FAM78B	20.0332	60	-0.090058	0.165371	2.60076e-11	2.03908e-05	1.04545e-07	0.00162118
cg11407681	chr1	166039918	20	2	FAM78B	20.0332	60	-0.118575	0.175968	1.09274e-08	0.008482	1.63536e-07	0.00253595
cg13560924	chr1	187411644	21	2	LINC01036	NA	541	-0.139857	0.149279	5.24304e-08	0.0404575	1.07214e-06	0.0166257
cg08906219	chr1	187412185	21	2	LINC01036	NA	541	-0.199458	0.216954	2.33673e-08	0.0180902	0.000580631	1
cg01394709	chr1	221243086	22	2	none	NA	1997	-0.253989	0.293449	4.84707e-10	0.000378815	2.67719e-08	0.000415152
cg00496377	chr1	221245083	22	2	none	NA	1997	-0.20534	0.191576	7.02421e-09	0.00545896	1.61434e-06	0.0250336
cg23999709	chr1	228888185	23	2	none	NA	389	-0.178491	0.209252	2.69922e-10	0.000211119	3.19384e-07	0.00495268
cg17286036	chr1	228888574	23	2	none	NA	389	-0.284739	0.294234	4.38058e-09	0.00340872	2.0284e-05	0.314545
cg22087490	chr1	236715049	24	2	LGALS8	1510.52	20	-0.205983	0.168746	1.27542e-08	0.00989534	1.34124e-07	0.00207986
cg22976779	chr1	236715069	24	2	LGALS8	1510.52	20	-0.0743018	0.120127	2.7437e-10	0.000214595	0.0351056	1
cg12474982	chr1	237282856	25	2	RYR2	8.17954	1093	-0.137657	0.244153	2.58748e-08	0.0200238	6.0466e-06	0.0937647
cg24943660	chr1	237283949	25	2	RYR2	8.17954	1093	-0.212979	0.232565	3.18701e-09	0.00248177	3.57705e-08	0.000554693
cg20112984	chr10	1447183	26	2	ADARB2	0.498382	860	-0.159541	0.161448	5.53381e-08	0.0426905	1.49663e-07	0.00232083
cg26569590	chr10	1448043	26	2	ADARB2	0.498382	860	-0.109955	0.184135	6.46421e-08	0.0498315	0.00016788	1
cg23663361	chr10	3264557	27	2	LINC02668	NA	296	-0.183997	0.187997	1.0673e-10	8.35723e-05	5.49187e-06	0.0851624
cg10876776	chr10	3264853	27	2	LINC02668	NA	296	-0.219952	0.216298	3.25175e-09	0.0025321	6.17979e-08	0.000958299
cg04799588	chr10	6263484	28	2	PFKFB3	407.726	606	0.0127326	0.392951	3.51734e-10	0.000275017	0.580291	1
cg19705197	chr10	6264090	28	2	PFKFB3	407.726	606	-0.197412	0.162579	3.62744e-12	2.84756e-06	5.26143e-09	8.1589e-05
cg00748492	chr10	22216446	29	2	DNAJC1	391.434	201	-0.18935	0.205469	1.56775e-11	1.22959e-05	2.36819e-07	0.00367236
cg00320534	chr10	22216647	29	2	DNAJC1	391.434	201	-0.199971	0.209235	1.33281e-15	1.04788e-09	5.89763e-10	9.14545e-06
cg22080845	chr10	43911124	30	2	ZNF32	434.994	1757	-0.113266	0.191743	2.24852e-08	0.0174099	0.000239926	1
cg22779542	chr10	43912881	30	2	ZNF32	434.994	1757	-0.0742269	0.13026	2.56371e-11	2.01005e-05	2.30963e-06	0.0358155
cg18667130	chr10	73581970	31	2	PSAP	8411.77	245	-0.156232	0.191243	9.64775e-11	7.55528e-05	6.71054e-08	0.0010406
cg05988980	chr10	73582215	31	2	PSAP	8411.77	245	-0.239105	0.345568	5.68822e-09	0.00442313	8.30798e-06	0.128832
cg04387475	chr10	102747104	32	2	MRPL43	550.99	1589	0.0240964	0.105705	1.3955e-09	0.00108871	0.963916	1
cg13449372	chr10	102748693	32	2	C10orf2	0	1589	-0.136449	0.202257	1.21922e-11	9.5642e-06	4.72967e-07	0.0073343
cg04707013	chr10	111177826	33	2	none	NA	783	-0.22774	0.227914	4.32995e-09	0.00336942	2.48887e-05	0.385949
cg01244520	chr10	111178609	33	2	none	NA	783	-0.29242	0.294207	2.03334e-08	0.0157494	1.87139e-07	0.00290196
cg10539002	chr10	117061032	34	2	ATRNL1	21.5295	561	-0.311414	0.257412	9.45534e-11	7.40476e-05	8.63523e-08	0.00133907
cg04728746	chr10	117061593	34	2	ATRNL1	21.5295	561	-0.189664	0.222192	1.29842e-08	0.010073	4.07858e-06	0.0632465
cg24366204	chr10	127496116	35	2	UROS	333.385	13	-0.224939	0.278973	1.56239e-10	0.000122289	1.8129e-06	0.0281127
cg08323345	chr10	127496129	35	2	UROS	333.385	13	-0.236558	0.272875	1.84893e-10	0.000144686	4.51714e-06	0.0700472
cg24143287	chr10	128209980	36	3	C10orf90	3.36776	96	-0.238542	0.274842	4.40245e-09	0.0034257	1.37862e-08	0.000213782
cg09621603	chr10	128210076	36	3	C10orf90	3.36776	96	-0.184826	0.246226	1.72306e-09	0.00134365	1.27663e-08	0.000197967
cg17921439	chr10	128211324	36	3	C10orf90	3.36776	1248	-0.121809	0.210535	1.06535e-08	0.00827006	0.000142764	1
cg12891342	chr11	58344244	37	6	LPXN	63.9158	90	-0.200902	0.210463	4.34511e-08	0.0335561	9.14233e-10	1.4177e-05
cg26534696	chr11	58344334	37	6	LPXN	63.9158	90	-0.193171	0.193954	5.15985e-10	0.000403224	6.59395e-08	0.00102252
cg00501111	chr11	58345226	37	6	ZFP91	1763.64	61	0.015019	0.100349	1.34282e-08	0.0104161	0.00983514	1
cg23559222	chr11	58345287	37	6	ZFP91	1763.64	61	-0.0353609	0.458088	1.99024e-08	0.0154168	0.736482	1
cg19963142	chr11	58345608	37	6	ZFP91	1763.64	321	0.0286203	0.108946	1.46125e-08	0.0113312	0.633787	1
cg02250680	chr11	58346542	37	6	LPXN	63.9158	934	-0.00980752	0.217162	1.78747e-10	0.000139883	0.595678	1
cg22658979	chr11	102826469	38	2	MMP13	1.2317	96	-0.183156	0.256871	1.49723e-10	0.000117194	3.4352e-07	0.00532697
cg19620758	chr11	102826565	38	2	MMP13	1.2317	96	-0.258615	0.245748	2.15135e-11	1.68693e-05	4.18144e-07	0.00648416
cg13105228	chr11	115088649	39	2	CADM1	513.267	258	-0.116692	0.13182	9.75819e-09	0.0075771	4.12483e-06	0.0639638
cg16061656	chr11	115088907	39	2	CADM1	513.267	258	-0.223819	0.229486	9.45473e-14	7.43013e-08	1.36117e-08	0.000211077
cg23908698	chr11	117103826	40	2	PCSK7	1149.78	1170	0.0338599	0.0989884	3.88428e-16	3.0541e-10	0.0305176	1
cg07042546	chr11	117104996	40	2	RNF214	200.83	1170	-0.116816	0.0927671	4.24039e-12	3.32846e-06	2.57928e-08	0.000399969
cg06142324	chr11	124805538	41	2	HEPACAM	0.385845	425	-0.128668	0.168569	1.8122e-11	1.42117e-05	5.03784e-09	7.81218e-05
cg20725239	chr11	124805963	41	2	HEPACAM	0.385845	425	-0.138578	0.136091	4.42866e-08	0.0341979	4.34095e-05	0.673151
cg00294658	chr12	7126344	42	2	LPCAT3	363.504	635	0.0163477	0.0833829	3.80469e-14	2.99034e-08	0.013184	1
cg02032887	chr12	7126979	42	2	LPCAT3	363.504	635	-0.131705	0.192279	5.07879e-10	0.000396896	2.12662e-06	0.0329775
cg10541181	chr12	23712593	43	2	SOX5	41.4043	1015	-0.163704	0.170002	2.69514e-13	2.11753e-07	2.7006e-07	0.00418782
cg14572817	chr12	23713608	43	2	SOX5	41.4043	1015	-0.11973	0.174284	3.35748e-08	0.0259564	9.56208e-06	0.148279
cg12669088	chr12	25541364	44	2	LMNTD1	0	201	-0.117973	0.249339	1.95198e-10	0.000152741	1.11125e-07	0.00172321
cg08446539	chr12	25541565	44	2	LMNTD1	0	201	-0.243514	0.258908	9.0704e-12	7.11679e-06	4.21668e-09	6.53881e-05
cg18003295	chr12	32631687	192	2	FGD4	333.55	199	-0.108618	0.156428	5.94361e-14	4.67122e-08	4.93995e-08	0.000766038
cg21996105	chr12	32631886	192	2	FGD4	333.55	199	-0.193855	0.233915	2.84825e-11	2.23297e-05	2.60976e-07	0.00404696
cg20643444	chr12	49061475	193	2	SNORA2B	0	1632	-0.219196	0.226802	6.01309e-10	0.000469806	9.59786e-08	0.00148834
cg22339221	chr12	49063107	193	2	KANSL2	492.932	1632	0.107321	0.450562	2.11566e-09	0.00164911	0.10511	1
cg20011998	chr12	58138773	45	3	TSPAN31	NA	1644	0.0153718	0.100625	5.09269e-09	0.00396128	0.480634	1
cg02614847	chr12	58140417	45	3	TSPAN31	403.961	1552	-0.151918	0.132716	4.0773e-10	0.000318736	7.80727e-07	0.0121067
cg21648012	chr12	58141969	45	3	TSPAN31	403.961	1552	-0.187238	0.196241	1.40696e-13	1.10558e-07	4.53658e-07	0.00703487
cg08972831	chr12	68091432	46	2	IFNG-AS1	NA	7	-0.28382	0.200211	8.96861e-14	7.04817e-08	4.25716e-06	0.0660158
cg04117944	chr12	68091439	46	2	IFNG-AS1	NA	7	-0.251212	0.225771	2.71677e-14	2.13538e-08	3.49807e-08	0.000542446
cg19229557	chr12	105626937	47	3	APPL2	1551.21	216	-0.184716	0.176856	1.43806e-08	0.0111522	1.21881e-05	0.189002
cg11706596	chr12	105627153	47	3	APPL2	1551.21	216	-0.2384	0.204326	4.73823e-10	0.000370323	2.30616e-05	0.357616
cg12366450	chr12	105627446	47	3	APPL2	1551.21	293	-0.205958	0.153201	7.43694e-13	5.84161e-07	3.49914e-07	0.00542612
cg03620729	chr12	108907705	48	2	FICD	49.4556	1037	-0.198907	0.196056	2.06189e-08	0.0159697	1.07338e-06	0.0166448
cg24642516	chr12	108908742	48	2	FICD	49.4556	1037	0.0300944	0.115108	2.37119e-08	0.018356	0.330878	1
cg17930232	chr12	128852116	49	2	TMEM132C	6.86081	866	-0.13212	0.25109	7.57021e-09	0.00588226	1.68244e-06	0.0260896
cg14555736	chr12	128852982	49	2	TMEM132C	6.86081	866	-0.117788	0.212618	8.42629e-10	0.00065799	0.00011433	1
cg01353907	chr12	131438283	50	2	GPR133	0	1018	-0.225033	0.199374	2.32953e-10	0.000182241	7.72867e-06	0.119849
cg14873958	chr12	131439301	50	2	GPR133	0	1018	-0.219145	0.194964	5.99468e-10	0.000468369	5.27972e-07	0.00818727
cg20574757	chr13	28590241	51	2	FLT3	8.44392	830	-0.155335	0.215012	6.20221e-09	0.00482166	0.000146786	1
cg15456502	chr13	28591071	51	2	FLT3	8.44392	830	-0.190397	0.182208	5.05517e-09	0.00393216	2.14577e-06	0.0332745
cg17693655	chr13	30733866	52	2	ALOX5AP	38.0612	186	-0.135459	0.162138	2.21804e-08	0.017175	4.47887e-07	0.00694538
cg10101352	chr13	30734052	52	2	ALOX5AP	38.0612	186	-0.179537	0.279134	5.91681e-08	0.0456302	3.65342e-08	0.000566536
cg23695337	chr13	42711037	53	2	DGKH	250.216	644	0.0782057	0.249915	7.74599e-11	6.06724e-05	0.0341541	1
cg12018242	chr13	42711681	53	2	DGKH	250.216	644	-0.167009	0.194626	3.33816e-09	0.00259922	1.56035e-06	0.0241963
cg23977042	chr13	43149655	54	2	TNFSF11	0.753156	34	-0.182861	0.212057	1.43955e-08	0.0111637	1.04581e-07	0.00162174
cg02099194	chr13	43149689	54	2	TNFSF11	0.753156	34	-0.191302	0.166157	4.81318e-12	3.77784e-06	4.08485e-09	6.33438e-05
cg06773634	chr13	46275104	55	2	SPERT	0	248	-0.201815	0.212624	3.659e-08	0.0282774	8.08583e-07	0.0125387
cg16140179	chr13	46275352	55	2	SPERT	0	248	-0.151062	0.150451	8.93002e-09	0.00693588	1.99898e-06	0.0309982
cg20152501	chr13	78602831	56	2	LINC00446	0	40	-0.19929	0.199004	5.21848e-08	0.0402687	3.58431e-06	0.0555819
cg12356629	chr13	78602871	56	2	LINC00446	0	40	-0.191217	0.231246	4.79609e-09	0.00373118	4.62327e-07	0.00716931
cg01641908	chr13	100602782	57	2	TMTC4	179.33	300	-0.155971	0.209886	8.22966e-10	0.000642667	5.45046e-06	0.0845204
cg11461843	chr13	100603082	57	2	LOC101927437	0	300	-0.179311	0.209056	2.58341e-08	0.0199924	1.54565e-06	0.0239684
cg08019253	chr13	111980272	58	2	C13orf16	0	222	-0.19111	0.310695	1.03315e-09	0.000806472	1.23044e-05	0.190805
cg16121807	chr13	111980494	58	2	C13orf16	0	222	-0.272083	0.294444	1.33492e-11	1.04712e-05	5.29422e-07	0.00820975
cg01903327	chr14	75531782	59	2	ACYP1	50.9348	177	-0.133136	0.135924	3.70235e-09	0.00288215	4.93937e-06	0.0765947
cg12075442	chr14	75531959	59	2	ACYP1	50.9348	177	-0.162948	0.162692	8.93097e-09	0.00693661	9.18945e-07	0.0142501
cg04223256	chr14	78173776	60	3	C14orf156	0	1672	0.024801	0.113421	7.31888e-09	0.00568747	0.450771	1
cg05010333	chr14	78175448	60	3	SLIRP	406.283	22	-0.195437	0.199454	5.01263e-09	0.00389917	6.14261e-08	0.000952535
cg20385229	chr14	78175470	60	3	ALKBH1	120.094	22	-0.222544	0.207006	7.0239e-09	0.00545873	1.0087e-07	0.00156419
cg11391509	chr14	79664874	61	2	NRXN3	20.0932	1439	-0.13376	0.188589	2.51375e-10	0.000196632	8.52995e-05	1
cg01116187	chr14	79666313	61	2	NRXN3	20.0932	1439	-0.163549	0.18668	5.4677e-08	0.042183	2.30713e-07	0.00357767
cg26037180	chr14	88199948	62	2	KCNK10	281.663	449	-0.121165	0.154759	6.1128e-08	0.0471344	1.19942e-06	0.0185994
cg18174099	chr14	88200397	62	2	KCNK10	281.663	449	-0.05828	0.146145	2.70086e-08	0.0208976	1.37923e-05	0.213877
cg22154446	chr15	29669476	63	2	FAM189A1	2.02641	59	-0.2868	0.239068	1.53382e-10	0.000120055	1.47627e-08	0.000228925
cg13878033	chr15	29669535	63	2	FAM189A1	2.02641	59	-0.241864	0.224125	5.22686e-09	0.00406541	1.33704e-07	0.00207335
cg06098494	chr15	61927617	64	2	VPS13C	206.082	560	-0.15175	0.20433	5.31057e-08	0.0409763	1.30308e-07	0.00202069
cg26601267	chr15	61928177	64	2	VPS13C	206.082	560	0.0682365	0.227809	3.47079e-08	0.0268288	0.836309	1
cg24325559	chr15	92378312	65	2	ST8SIA2	1.23379	102	-0.23514	0.214751	3.29308e-09	0.00256421	2.32411e-08	0.000360399
cg11470748	chr15	92378414	65	2	ST8SIA2	1.23379	102	-0.180278	0.174422	2.1028e-08	0.0162853	2.6268e-09	4.07339e-05
cg20937204	chr15	92875587	66	2	CHASERR	NA	172	-0.104913	0.205567	1.70698e-10	0.000133589	6.01771e-06	0.0933166
cg12482854	chr15	92875759	66	2	CHASERR	NA	172	-0.187639	0.282464	1.01494e-09	0.000792278	2.51613e-06	0.0390176
cg05821771	chr16	1795420	67	2	MAPK8IP3	349.251	638	-0.161623	0.274773	6.18554e-09	0.00480875	7.06254e-07	0.0109519
cg10173831	chr16	1796058	67	2	MAPK8IP3	349.251	638	-0.208341	0.257173	3.60637e-11	2.8267e-05	2.50105e-06	0.0387839
cg09425279	chr16	31188401	68	2	FUS	1668.2	333	-0.179222	0.256057	5.28218e-08	0.0407584	7.37817e-08	0.00114413
cg25639280	chr16	31188734	68	2	FUS	1668.2	333	-0.144975	0.243013	4.78416e-11	3.74905e-05	5.78192e-06	0.0896603
cg14575150	chr16	48388946	69	2	LOC100507577	0	409	-0.114447	0.161213	2.10148e-12	1.65002e-06	8.25094e-08	0.00127947
cg07994786	chr16	48389355	69	2	LOC100507577	0	409	-0.150062	0.213749	3.48936e-10	0.000272831	3.02437e-09	4.68989e-05
cg14843813	chr16	52687476	70	2	AC026462.1	0	1093	-0.214531	0.223682	1.93759e-08	0.0150105	1.19727e-06	0.0185661
cg08239663	chr16	52688569	70	2	AC026462.1	0	1093	-0.201483	0.266347	9.75487e-09	0.00757454	2.20539e-06	0.034199
cg07181926	chr16	62630119	71	3	none	NA	32	-0.1901	0.193957	8.22503e-09	0.00638968	8.27322e-06	0.128293
cg14390275	chr16	62630151	71	3	none	NA	32	-0.165566	0.198999	5.95528e-10	0.000465297	0.000284277	1
cg11395371	chr16	62630272	71	3	none	NA	121	-0.251831	0.224685	1.60666e-09	0.00125307	2.75107e-07	0.00426608
cg04726373	chr16	67513468	72	2	ATP6V0D1	1706.59	1056	-0.188289	0.247798	6.58514e-10	0.000514436	8.40361e-07	0.0130315
cg19815928	chr16	67514524	72	2	ATP6V0D1	1706.59	1056	0.0109954	0.103799	2.11422e-08	0.0163735	0.30588	1
cg08265926	chr16	81039227	73	3	CENPN	219.229	793	-0.154974	0.1316	1.40552e-10	0.000110024	5.50377e-08	0.00085347
cg02832646	chr16	81040020	73	3	CENPN	219.229	782	0.0226401	0.081767	3.85058e-10	0.000301039	0.745509	1
cg18964562	chr16	81040802	73	3	CENPN	219.229	782	0.0252332	0.13128	1.7253e-08	0.0133715	0.666837	1
cg09148348	chr16	84092912	74	2	MBTPS1	1523.51	298	-0.176538	0.249297	4.84368e-09	0.00376812	1.89307e-07	0.00293558
cg04299318	chr16	84093210	74	2	MBTPS1	1523.51	298	-0.0822131	0.123477	9.21561e-09	0.00715703	1.49993e-06	0.0232594
cg13217508	chr16	88941556	75	4	CBFA2T3	72.202	20	-0.170149	0.204168	6.18292e-08	0.0476729	6.22708e-06	0.0965633
cg10155891	chr16	88941576	75	4	CBFA2T3	72.202	20	-0.125893	0.26224	3.44645e-10	0.00026948	2.18604e-05	0.338989
cg27130240	chr16	88943533	75	4	CBFA2T3	72.202	356	-0.302918	0.289726	9.31221e-09	0.0072318	4.82954e-06	0.0748917
cg10355551	chr16	88943889	75	4	CBFA2T3	72.202	356	-0.236108	0.304634	5.02095e-09	0.00390561	1.46231e-06	0.022676
cg21447390	chr17	4044983	76	4	CYB5D2	181.975	1365	-0.200228	0.160595	1.59491e-08	0.012364	1.19138e-07	0.00184747
cg06799298	chr17	4046348	76	4	ZZEF1	1000.13	61	-0.010678	0.206985	1.40312e-09	0.00109464	0.778941	1
cg02461806	chr17	4046409	76	4	ZZEF1	1000.13	38	0.0256298	0.109181	4.78482e-09	0.00372244	0.0350234	1
cg16031711	chr17	4046447	76	4	ZZEF1	1000.13	38	-0.0138532	0.247381	2.8893e-11	2.26513e-05	0.0177449	1
cg22108292	chr17	10560676	77	3	MYH3	24.3945	72	-0.269259	0.369651	1.4051e-10	0.000109991	4.0065e-07	0.00621288
cg18038139	chr17	10560748	77	3	MYH3	24.3945	72	-0.196777	0.190545	1.26452e-08	0.009811	5.1697e-09	8.01666e-05
cg16212534	chr17	10560928	77	3	MYH3	24.3945	180	-0.204177	0.208384	1.42096e-08	0.01102	1.39225e-07	0.00215896
cg11476866	chr17	41920415	78	2	ACLY	908.381	104	-0.137766	0.187924	2.64066e-09	0.00205732	4.49173e-06	0.0696533
cg11961150	chr17	41920519	78	2	ACLY	908.381	104	-0.158592	0.164931	3.01339e-09	0.00234694	2.98346e-06	0.0462646
cg24354954	chr17	43138489	79	2	DCAKD	249.16	1228	0.0371444	0.146495	2.11431e-10	0.000165426	0.465895	1
cg09214551	chr17	43139717	79	2	NMT1	1538.51	1228	-0.265782	0.234529	1.01306e-09	0.000790816	2.30907e-07	0.00358068
cg02642035	chr17	49450594	80	2	LINC02075	NA	298	-0.124322	0.151309	1.17652e-11	9.22946e-06	8.38938e-08	0.00130094
cg02960148	chr17	49450892	80	2	LINC02075	NA	298	-0.131754	0.202902	3.09968e-09	0.00241399	4.91839e-07	0.00762694
cg25213445	chr17	51899715	81	2	KIF2B	0	317	-0.194979	0.266753	4.33278e-08	0.0334614	1.7586e-06	0.0272706
cg10158151	chr17	51900032	81	2	KIF2B	0	317	-0.18578	0.273234	2.27257e-08	0.0175954	6.66773e-08	0.00103397
cg23463356	chr17	56744069	82	4	TEX14	0.596052	18	-0.232343	0.222421	2.52407e-10	0.000197438	3.22085e-07	0.00499457
cg13031633	chr17	56744087	82	4	TEX14	0.596052	6	-0.295648	0.290718	2.15034e-08	0.0166523	3.87273e-06	0.0600544
cg13400321	chr17	56744093	82	4	TEX14	0.596052	6	-0.272934	0.21499	2.18457e-11	1.71295e-05	1.2106e-07	0.00187727
cg15249796	chr17	56744413	82	4	TEX14	0.596052	320	-0.163765	0.175777	1.58778e-08	0.0123089	6.39735e-06	0.0992038
cg16598411	chr17	72198719	83	3	RPL38	3554.01	764	-0.188642	0.182148	1.36929e-10	0.00010719	1.43477e-08	0.00022249
cg14023149	chr17	72199483	83	3	RPL38	3554.01	242	0.0418208	0.160841	9.34941e-09	0.00726059	0.0334981	1
cg18043070	chr17	72199725	83	3	RPL38	3554.01	242	0.0207494	0.110018	1.46613e-08	0.0113689	0.995903	1
cg23514429	chr17	75033175	84	2	KCTD2	1590.89	58	-0.193541	0.181171	7.23062e-09	0.00561907	2.15119e-06	0.0333586
cg06610548	chr17	75033233	84	2	KCTD2	1590.89	58	-0.233503	0.201063	2.32198e-10	0.000181651	1.15694e-05	0.179406
cg10336039	chr17	76834989	85	2	USP36	648.025	351	-0.202426	0.239751	4.47879e-09	0.00348499	1.94897e-07	0.00302227
cg18303410	chr17	76835340	85	2	USP36	648.025	351	-0.145867	0.183396	4.63816e-09	0.00360868	1.51839e-05	0.235457
cg04815066	chr18	5578880	86	2	EPB41L3	454.979	111	-0.135313	0.191475	4.20223e-08	0.0324571	1.55943e-07	0.0024182
cg06129726	chr18	5578991	86	2	EPB41L3	454.979	111	-0.178707	0.171191	1.25467e-08	0.00973484	7.51327e-08	0.00116508
cg06456717	chr18	12092942	87	3	ANKRD62	0	36	-0.161971	0.183628	7.62685e-10	0.000595654	1.78818e-06	0.0277293
cg00402783	chr18	12092978	87	3	ANKRD62	0	5	-0.0739501	0.174516	5.91802e-10	0.000462392	2.87827e-07	0.00446333
cg13722389	chr18	12092983	87	3	ANKRD62	0	5	-0.0954156	0.173173	1.3896e-08	0.0107776	9.30012e-07	0.0144217
cg12848697	chr18	13133368	88	2	CEP192	274.841	39	-0.177777	0.18292	6.15455e-08	0.0474549	1.60529e-07	0.00248932
cg09647390	chr18	13133407	88	2	CEP192	274.841	39	-0.261585	0.323581	2.75286e-09	0.00214451	1.795e-06	0.0278351
cg05583332	chr18	13276926	89	3	LDLRAD4	106.383	6	-0.241279	0.276712	6.94391e-10	0.00054241	1.55073e-07	0.00240471
cg06613452	chr18	13276932	89	3	LDLRAD4	106.383	6	-0.207804	0.274035	4.83346e-08	0.0373107	8.68891e-07	0.0134739
cg24413550	chr18	13277214	89	3	LDLRAD4	106.383	282	-0.219495	0.18744	6.5404e-12	5.13263e-06	8.37392e-09	0.000129854
cg19501156	chr18	45902732	90	2	EPG5	547.193	52	-0.146312	0.165164	6.31156e-08	0.0486599	8.56897e-07	0.0132879
cg22401240	chr18	45902784	90	2	EPG5	547.193	52	-0.224511	0.190772	2.95641e-10	0.000231212	9.94192e-08	0.00154169
cg12696761	chr18	60848167	91	2	BCL2	136.252	118	-0.204832	0.18469	6.35655e-10	0.000496603	1.14851e-05	0.1781
cg01100915	chr18	60848285	91	2	BCL2	136.252	118	-0.106648	0.220507	3.91963e-11	3.07206e-05	2.06587e-06	0.0320355
cg17486253	chr18	71708311	92	2	none	NA	126	-0.0804701	0.150752	1.47726e-10	0.000115633	0.000508083	1
cg09409340	chr18	71708437	92	2	none	NA	126	-0.156791	0.183001	7.00051e-12	5.49357e-06	1.41984e-08	0.000220175
cg20684879	chr19	813735	93	2	LPPR3	0	1793	-0.0791809	0.206373	6.3178e-10	0.000493583	0.0037073	1
cg13080551	chr19	815528	93	2	LPPR3	0	1793	-0.187551	0.177024	3.4098e-11	2.67276e-05	1.60244e-06	0.024849
cg18595756	chr19	17211623	94	2	MYO9B	684.457	1195	-0.170366	0.196845	2.87299e-08	0.0222243	9.87336e-08	0.00153106
cg03632204	chr19	17212818	94	2	MYO9B	684.457	1195	-0.0711096	0.183783	2.25452e-08	0.0174562	2.98998e-07	0.00463657
cg18430314	chr19	19774551	95	2	ATP13A1	496.497	1129	0.029903	0.101085	1.82967e-09	0.00142662	0.557565	1
cg19548524	chr19	19775680	95	2	ATP13A1	496.497	1129	-0.184481	0.242587	9.92909e-12	7.7901e-06	2.59061e-07	0.00401726
cg25078225	chr19	21617438	96	2	AC123912.5	0	505	-0.146841	0.266784	1.21082e-08	0.00939564	3.2155e-06	0.0498628
cg14066715	chr19	21617943	96	2	AC123912.5	0	505	-0.277809	0.259992	7.03678e-11	5.51228e-05	9.72579e-07	0.0150818
cg20255082	chr19	36102171	97	2	HAUS5	170.844	1386	-0.147729	0.214854	1.16048e-08	0.00900636	1.49019e-06	0.0231083
cg20659169	chr19	36103557	97	2	HAUS5	170.844	1386	-0.00623409	0.233284	7.8094e-10	0.000609888	0.396226	1
cg19177777	chr19	40175038	98	2	LGALS17A	0	9	-0.203655	0.153561	1.3512e-12	1.06114e-06	9.70737e-09	0.000150532
cg23530486	chr19	40175047	98	2	LGALS17A	0	9	-0.224237	0.158008	2.99579e-13	2.35369e-07	2.34254e-08	0.000363258
cg27168410	chr19	41629018	99	2	CYP2F1	41.152	1528	-0.207928	0.215829	9.34897e-16	7.35055e-10	3.96825e-07	0.00615356
cg02474193	chr19	41630546	99	2	CYP2F1	41.152	1528	0.0256661	0.305414	1.97804e-08	0.0153225	0.11098	1
cg09259989	chr19	54941922	100	2	TTYH1	7.43025	1995	0.0291929	0.106013	7.44036e-13	5.84429e-07	0.00257448	1
cg16201397	chr19	54943917	100	2	TTYH1	7.43025	1995	-0.145329	0.139515	2.02823e-08	0.01571	5.71784e-07	0.00886666
cg16286233	chr2	6774090	101	2	LINC01246	0	1004	-0.213208	0.263016	7.6112e-09	0.00591401	4.15409e-07	0.00644174
cg00119464	chr2	6775094	101	2	LINC01246	0	1004	-0.158507	0.201825	1.06012e-10	8.30106e-05	4.71102e-05	0.730538
cg10612997	chr2	11673928	102	2	GREB1	24.1785	629	-0.166808	0.207871	4.76456e-11	3.7337e-05	4.84944e-06	0.0752003
cg10849854	chr2	11674557	102	2	GREB1	24.1785	629	-0.159458	0.225063	9.88353e-11	7.7397e-05	2.19361e-07	0.00340164
cg13022402	chr2	21229220	103	2	APOB	2.79473	103	-0.14526	0.227618	2.86942e-08	0.0221969	1.24917e-07	0.00193709
cg08731950	chr2	21229323	103	2	APOB	2.79473	103	-0.130332	0.21073	7.98047e-12	6.26215e-06	2.46239e-07	0.00381843
cg05827700	chr2	21491858	104	2	AC018742.1	NA	812	-0.174478	0.216185	2.43075e-10	0.000190149	1.87783e-06	0.0291196
cg04951150	chr2	21492670	104	2	AC018742.1	NA	812	-0.170956	0.221987	4.09855e-11	3.21214e-05	3.5746e-07	0.00554314
cg16687422	chr2	33931550	105	2	LINC01317	0	135	-0.194224	0.263836	8.80899e-10	0.000687828	4.19296e-06	0.0650202
cg09904982	chr2	33931685	105	2	LINC01317	0	135	-0.158233	0.288093	1.72185e-08	0.0133449	1.70223e-06	0.0263965
cg16504854	chr2	96333656	106	2	NCAPH	85.0357	1339	-0.0987069	0.150522	2.52165e-08	0.0195165	0.000235293	1
cg10327298	chr2	96334995	106	2	NCAPH	85.0357	1339	-0.116913	0.114238	2.87225e-08	0.0222186	2.02187e-06	0.0313531
cg11465363	chr2	98858136	107	2	VWA3B	10.3729	459	-0.158206	0.18621	9.82719e-09	0.00763056	3.22753e-07	0.00500493
cg20307292	chr2	98858595	107	2	VWA3B	10.3729	459	-0.11841	0.152356	3.31318e-09	0.00257981	0.000121339	1
cg27253035	chr2	106761185	108	2	UXS1	368.374	488	-0.14189	0.171861	1.68817e-11	1.32398e-05	8.64583e-09	0.000134071
cg22374742	chr2	106761673	108	2	UXS1	368.374	488	-0.0967904	0.248515	1.13452e-08	0.00880541	0.000347415	1
cg07310849	chr2	130512158	109	2	POTEI	0	133	-0.1993	0.319762	5.8156e-08	0.0448533	6.22174e-07	0.00964805
cg01973910	chr2	130512291	109	2	POTEI	0	133	-0.208619	0.254376	3.094e-08	0.0239279	1.49851e-06	0.0232374
cg17938229	chr2	136571637	110	2	LCT	0	202	-0.183896	0.212937	5.87647e-08	0.0453205	1.08378e-06	0.0168062
cg03509250	chr2	136571839	110	2	LCT	0	202	-0.162543	0.203451	6.02372e-09	0.00468329	1.70043e-05	0.263686
cg05946080	chr2	160777247	111	2	none	NA	1968	-0.286897	0.23343	3.97437e-11	3.11492e-05	3.77602e-07	0.00585548
cg10221624	chr2	160779215	111	2	none	NA	1968	-0.122887	0.16185	2.09189e-08	0.0162012	1.8115e-05	0.280909
cg00370173	chr2	177518121	112	2	AGPS	710.97	999	-0.178122	0.182726	7.2949e-11	5.71429e-05	2.03099e-07	0.00314945
cg01888905	chr2	177519120	112	2	LINC01117	0	999	-0.238358	0.232677	8.33344e-10	0.000650751	1.6999e-08	0.000263603
cg05147708	chr2	179269210	113	2	MIR548N	0	22	-0.244779	0.221525	2.87458e-09	0.00223906	9.06121e-08	0.00140512
cg20587874	chr2	179269232	113	2	MIR548N	0	22	-0.210687	0.214466	6.10788e-08	0.0470968	4.30125e-07	0.00666994
cg00460704	chr2	179314738	114	4	PRKRA	573.745	1351	0.0574341	0.16139	1.3305e-08	0.010321	0.51657	1
cg25102782	chr2	179316089	114	4	PRKRA	573.745	9	0.0251491	0.102995	1.33726e-10	0.000104687	0.0254202	1
cg06333167	chr2	179316098	114	4	PRKRA	573.745	9	0.0208199	0.108005	1.66628e-08	0.0129155	0.844188	1
cg26222940	chr2	179317935	114	4	DFNB59	0	1837	-0.201498	0.200188	7.5344e-11	5.90168e-05	4.75349e-07	0.00737123
cg19398537	chr2	184768131	115	2	ZNF804A	0	21	-0.236549	0.244471	2.42436e-11	1.90085e-05	1.53522e-07	0.00238067
cg19249853	chr2	184768152	115	2	ZNF804A	0	21	-0.170039	0.21551	2.00741e-11	1.57415e-05	1.79248e-06	0.027796
cg27468925	chr2	191560881	116	2	none	NA	1488	-0.262421	0.23276	1.85391e-11	1.45385e-05	1.2809e-08	0.000198629
cg03579900	chr2	191562369	116	2	none	NA	1488	0.0404531	0.108284	2.12117e-11	1.66328e-05	0.949557	1
cg08839225	chr2	198263619	117	4	SF3B1	2696	630	0.132714	0.325213	6.74729e-10	0.000527081	0.224113	1
cg17068283	chr2	198264249	117	4	SF3B1	2696	630	0.12262	0.367498	5.26111e-08	0.0405963	0.316189	1
cg06702971	chr2	198265106	117	4	SF3B1	2696	34	-0.197387	0.161551	1.20332e-10	9.42106e-05	3.01714e-07	0.00467868
cg11891609	chr2	198265140	117	4	SF3B1	2696	34	-0.23724	0.190118	1.63524e-12	1.2841e-06	8.25999e-09	0.000128088
cg12907060	chr2	207023887	118	3	EEF1B2	11119.4	1093	0.0123058	0.10016	2.99904e-09	0.00233579	0.413499	1
cg19656890	chr2	207024980	118	3	EEF1B2	11119.4	1093	0.0215663	0.0875401	2.03462e-13	1.59868e-07	0.460763	1
cg15515320	chr2	207026516	118	3	EEF1B2	11119.4	1536	-0.124499	0.174683	1.03887e-11	8.15037e-06	1.33598e-07	0.0020717
cg19324997	chr2	240169161	119	2	HDAC4	752.947	119	-0.0520027	0.248731	3.07915e-09	0.00239805	7.55969e-05	1
cg26495711	chr2	240169280	119	2	HDAC4	752.947	119	-0.135573	0.27305	6.38632e-08	0.0492337	1.30736e-06	0.0202732
cg17030841	chr2	240323363	120	3	HDAC4	752.947	128	-0.0112958	0.373986	2.62723e-10	0.000205495	0.253798	1
cg15929228	chr2	240323491	120	3	HDAC4	752.947	128	0.0300365	0.149716	9.19821e-09	0.00714358	0.352538	1
cg10846012	chr2	240324219	120	3	none	NA	728	-0.186692	0.179156	3.18551e-08	0.024632	1.18832e-07	0.00184272
cg01275632	chr2	242605362	121	4	ATG4B	553.675	204	-0.205825	0.158386	3.75817e-12	2.95013e-06	3.75434e-08	0.000582186
cg09514933	chr2	242605566	121	4	ATG4B	553.675	185	-0.325668	0.315171	7.94353e-14	6.24275e-08	9.07847e-08	0.0014078
cg00458449	chr2	242605751	121	4	ATG4B	553.675	185	-0.21297	0.232594	2.19883e-12	1.72644e-06	8.1967e-08	0.00127106
cg25428929	chr2	242606353	121	4	ATG4B	553.675	602	-0.0458469	0.194509	4.688e-08	0.0361921	0.00210093	1
cg14991316	chr20	36932377	122	4	BPI	0	8	-0.337944	0.347175	3.96795e-11	3.1099e-05	6.75494e-08	0.00104749
cg01948217	chr20	36932385	122	4	BPI	0	8	-0.199125	0.200897	4.74169e-10	0.000370592	8.42253e-06	0.130608
cg02983911	chr20	36932397	122	4	BPI	0	12	-0.233631	0.274332	2.00209e-11	1.56998e-05	3.69825e-07	0.00573487
cg26534847	chr20	36932479	122	4	BPI	0	82	-0.215753	0.214864	3.74095e-08	0.0289078	1.09595e-05	0.169949
cg00215103	chr20	62401049	123	3	ZBTB46	29.26	238	-0.0805843	0.175468	5.88177e-10	0.000459564	0.000146688	1
cg25157850	chr20	62401287	123	3	ZBTB46	29.26	78	-0.232701	0.23199	8.38269e-10	0.000654589	4.18629e-09	6.49168e-05
cg11017923	chr20	62401365	123	3	ZBTB46	29.26	78	-0.104557	0.296155	3.46972e-09	0.00270144	1.15475e-05	0.179066
cg10651341	chr21	26275228	124	2	LOC339622	0	656	-0.144215	0.190967	3.19255e-11	2.50263e-05	1.1119e-06	0.0172423
cg06147496	chr21	26275884	124	2	LOC339622	0	656	-0.122716	0.197559	8.07658e-09	0.00627472	5.57553e-05	0.864598
cg08472937	chr22	49914160	125	2	C22orf34	0	1143	-0.145763	0.19223	4.06319e-08	0.031388	1.57308e-07	0.00243937
cg21377026	chr22	49915303	125	2	C22orf34	0	1143	-0.195902	0.239051	2.41839e-08	0.01872	6.44939e-07	0.0100011
cg09277566	chr22	50017428	126	2	C22orf34	0	1448	-0.155555	0.166517	8.77477e-09	0.0068156	1.16599e-05	0.180811
cg07656641	chr22	50018876	126	2	C22orf34	0	1448	-0.177448	0.182211	4.82617e-10	0.000377185	1.83553e-07	0.00284636
cg17980786	chr3	32933637	127	2	TRIM71	2.48201	1631	-0.150429	0.136645	1.03054e-08	0.0080007	2.328e-08	0.000361003
cg10249472	chr3	32935268	127	2	CCR4	7.30275	1631	-0.133466	0.164425	2.85687e-09	0.00222532	2.56438e-06	0.0397659
cg08274518	chr3	33758023	128	3	CLASP2	633.775	767	-0.18278	0.182801	2.54703e-09	0.00198453	7.01325e-07	0.0108754
cg03996348	chr3	33758790	128	3	CLASP2	633.775	6	0.0257908	0.121979	5.1002e-11	3.99644e-05	0.079406	1
cg06978261	chr3	33758796	128	3	CLASP2	633.775	6	0.0284922	0.171615	1.75143e-10	0.000137064	0.0437835	1
cg03019000	chr3	51704351	129	3	TEX264	682.592	737	-0.252638	0.207457	5.48888e-12	4.30787e-06	9.4466e-07	0.0146488
cg11279488	chr3	51705088	129	3	TEX264	682.592	592	-0.00671222	0.330679	1.33141e-08	0.0103279	0.170761	1
cg25675349	chr3	51705680	129	3	TEX264	682.592	592	0.0295186	0.103179	1.12789e-16	8.86862e-11	0.00660586	1
cg00939353	chr3	58162955	130	2	FLNB	3429.35	969	-0.172455	0.158812	1.36354e-09	0.00106383	7.39746e-09	0.000114712
cg19414708	chr3	58163924	130	2	FLNB	3429.35	969	0.0205839	0.123232	2.11398e-09	0.0016478	0.474922	1
cg07368857	chr3	71276336	131	2	FOXP1	585.604	217	-0.172731	0.266938	5.84281e-11	4.57779e-05	4.9496e-07	0.00767535
cg05716142	chr3	71276553	131	2	FOXP1	585.604	217	-0.0853256	0.168474	3.92392e-09	0.00305423	2.6622e-05	0.412827
cg11119596	chr3	111261010	132	2	CD96	29.2806	293	-0.157468	0.135662	5.18825e-10	0.000405439	2.45298e-06	0.0380384
cg12035123	chr3	111261303	132	2	CD96	29.2806	293	-0.0767146	0.199534	2.89417e-11	2.26894e-05	4.46385e-05	0.692209
cg09553569	chr3	118867828	133	2	C3orf30	0	827	-0.149693	0.157912	1.75123e-08	0.0135716	0.00215671	1
cg24037746	chr3	118868655	133	2	C3orf30	0	827	-0.188336	0.185752	5.54937e-09	0.00431548	2.224e-07	0.00344876
cg24256026	chr3	121745042	134	2	GOLGB1	2023.51	28	-0.20229	0.18579	2.36374e-09	0.00184202	3.27558e-07	0.00507945
cg04446134	chr3	121745070	134	2	GOLGB1	2023.51	28	-0.196255	0.190304	2.33239e-08	0.0180567	3.47846e-06	0.0539405
cg07618561	chr3	124222817	135	2	KALRN	363.278	62	-0.147994	0.207601	7.32511e-13	5.75378e-07	3.26544e-07	0.00506372
cg07600936	chr3	124222879	135	2	KALRN	363.278	62	-0.0610298	0.13497	5.07712e-09	0.00394921	0.00207831	1
cg17463863	chr3	139106943	136	3	COPB2	1754.63	101	-0.15325	0.170436	2.18241e-11	1.71126e-05	1.45568e-05	0.225732
cg23211065	chr3	139107044	136	3	COPB2	1754.63	101	-0.226943	0.190711	2.72088e-10	0.000212812	8.12191e-07	0.0125946
cg26162408	chr3	139108313	136	3	LOC100507291	0	1269	0.0161518	0.102946	1.21343e-10	9.50019e-05	0.302783	1
cg01537713	chr3	142606818	137	2	PCOLCE2	6.52556	1410	-0.172678	0.16165	2.74577e-12	2.1557e-06	5.36272e-07	0.00831597
cg08912146	chr3	142608228	137	2	PCOLCE2	6.52556	1410	0.0223926	0.122638	6.49085e-12	5.0938e-06	0.0015872	1
cg27316567	chr3	149832476	138	2	RNF13	940.583	103	-0.156621	0.293346	2.88322e-10	0.000225495	1.09342e-05	0.169556
cg19663241	chr3	149832579	138	2	RNF13	940.583	103	-0.167537	0.22298	1.8272e-11	1.43293e-05	8.43535e-08	0.00130807
cg01941484	chr3	154042736	139	3	DHX36	506.982	26	-0.22317	0.189672	1.72718e-10	0.000135168	2.69721e-06	0.0418256
cg26784957	chr3	154042762	139	3	DHX36	506.982	26	-0.215512	0.197772	4.87197e-11	3.81777e-05	3.86271e-05	0.59899
cg07129714	chr3	154044633	139	3	ARHGEF26-AS1	NA	1871	-0.211651	0.222002	2.5935e-08	0.0200701	1.61217e-07	0.00249999
cg00822361	chr3	156271246	140	2	SSR3	1158.55	1803	-0.16656	0.184188	6.44189e-08	0.0496601	3.00023e-06	0.0465246
cg03366960	chr3	156273049	140	2	SSR3	1158.55	1803	0.031879	0.122656	6.29938e-09	0.00489701	0.0056949	1
cg10816158	chr3	183414514	141	3	YEATS2	500.196	610	-0.0485802	0.114672	1.4312e-08	0.0110991	0.00470948	1
cg15228492	chr3	183415124	141	3	YEATS2	500.196	237	-0.169899	0.184119	1.11863e-09	0.000873068	3.94644e-08	0.000611974
cg08644318	chr3	183415361	141	3	YEATS2	500.196	237	0.0281292	0.110016	3.87564e-11	3.03762e-05	0.185482	1
cg12681948	chr3	194208784	142	2	LINC02036	NA	123	-0.0675608	0.159525	7.99189e-11	6.25972e-05	1.19755e-08	0.000185705
cg23192683	chr3	194208907	142	2	LINC02036	NA	123	-0.171236	0.287312	5.42989e-08	0.0418926	1.51166e-05	0.234413
cg08462372	chr4	757312	143	2	PCGF3	837.125	73	-0.229047	0.325658	4.03803e-10	0.00031567	2.3602e-06	0.0365997
cg13956645	chr4	757385	143	2	PCGF3	837.125	73	-0.180373	0.34266	4.70776e-08	0.0363439	1.73913e-07	0.00269687
cg04282298	chr4	816935	144	2	CPLX1	6.11345	33	-0.149723	0.137456	3.98836e-09	0.00310429	1.17699e-05	0.182515
cg16649791	chr4	816968	144	2	CPLX1	6.11345	33	-0.247444	0.220785	1.5445e-09	0.00120471	2.87458e-07	0.00445762
cg15014038	chr4	1352867	145	2	UVSSA	299.566	555	-0.119733	0.249759	4.97456e-08	0.038395	2.59767e-06	0.0402821
cg25505570	chr4	1353422	145	2	KIAA1530	0	555	-0.27036	0.4388	6.14272e-08	0.0473641	4.85748e-05	0.75325
cg08276355	chr4	141477663	146	2	none	NA	2	-0.177671	0.259208	3.88195e-08	0.0299934	2.78164e-06	0.0431349
cg17864914	chr4	141477665	146	2	none	NA	2	-0.123132	0.242219	4.34775e-08	0.0335764	1.09122e-06	0.0169215
cg06110802	chr4	152020177	147	2	RPS3A	34092.5	223	-0.0583493	0.153445	2.54801e-08	0.0197197	0.00393246	1
cg20644981	chr4	152020400	147	2	RPS3A	34092.5	223	-0.13885	0.15191	1.06012e-08	0.00822965	3.52965e-07	0.00547343
cg00884973	chr5	9623903	148	2	TAS2R1	0	16	-0.169578	0.207058	3.52251e-08	0.027227	1.57219e-08	0.000243799
cg09605708	chr5	9623919	148	2	TAS2R1	0	16	-0.223483	0.298622	9.94394e-09	0.00772096	4.5969e-08	0.000712842
cg18163325	chr5	31268932	149	2	CDH6	35.6027	201	-0.217094	0.247304	6.36084e-08	0.0490379	4.99901e-06	0.0775197
cg07740790	chr5	31269133	149	2	CDH6	35.6027	201	-0.200936	0.174029	7.58774e-10	0.000592605	2.69548e-07	0.00417988
cg10296850	chr5	34837194	150	3	RAI14	384.302	1394	-0.182591	0.187171	1.40588e-13	1.10473e-07	5.50683e-07	0.00853944
cg01676959	chr5	34838588	150	3	TTC23L	0.311321	88	-0.131735	0.190778	2.68967e-08	0.0208114	1.23958e-07	0.00192222
cg18708375	chr5	34838676	150	3	TTC23L	0.311321	88	-0.193277	0.208086	5.97875e-09	0.00464837	1.01834e-08	0.000157913
cg20788387	chr5	34915805	151	2	RAD1	380.497	1452	-0.0117441	0.256543	1.47527e-08	0.0114395	0.361412	1
cg19425289	chr5	34917257	151	2	RAD1	380.497	1452	-0.112166	0.163081	5.23623e-08	0.0404052	3.12039e-06	0.0483879
cg16822992	chr5	41213503	152	2	C6	0	1561	-0.245442	0.246876	1.29727e-08	0.0100642	4.844e-08	0.00075116
cg08113056	chr5	41215064	152	2	C6	0	1561	-0.104989	0.237593	3.00914e-08	0.023274	6.15473e-06	0.0954414
cg20752485	chr5	80597291	153	3	ZCCHC9	260.079	104	0.0202789	0.102786	6.65055e-09	0.00516926	0.619598	1
cg01036296	chr5	80597395	153	3	RNU5E	0	104	-0.0103586	0.388998	7.19024e-09	0.00558776	0.561006	1
cg08578996	chr5	80598437	153	3	ZCCHC9	260.079	1042	-0.152584	0.14518	1.69379e-08	0.0131279	1.08542e-08	0.000168317
cg00374554	chr5	108062722	154	2	FBXL17	449.881	1463	-0.224922	0.277966	1.51321e-10	0.000118444	2.38465e-06	0.0369788
cg26534871	chr5	108064185	154	2	FBXL17	449.881	1463	0.0259324	0.126198	6.66823e-10	0.000520919	0.582505	1
cg07215395	chr5	115148221	155	2	CDO1	12.3362	1251	-0.199596	0.203237	1.26243e-14	9.9237e-09	1.89507e-09	2.93869e-05
cg13288863	chr5	115149472	155	2	CDO1	12.3362	1251	-0.289415	0.246294	4.3819e-11	3.43405e-05	2.44975e-08	0.000379883
cg20388427	chr5	150080560	156	2	RBM22	534.22	939	0.0179401	0.11727	5.61279e-08	0.0432968	0.260953	1
cg01394116	chr5	150081499	156	2	RBM22	534.22	939	-0.290494	0.238743	3.23528e-08	0.0250154	1.89978e-08	0.000294598
cg21519867	chr5	159846116	157	2	SLU7	1005.35	1002	0.0107011	0.0994525	1.31387e-08	0.0101924	0.269167	1
cg13161831	chr5	159847118	157	2	SLU7	1005.35	1002	-0.169616	0.194643	1.82822e-08	0.0141662	2.24665e-06	0.0348388
cg00357551	chr5	169407472	158	2	FAM196B	0	829	0.122097	0.242643	9.61733e-10	0.000750833	0.00117602	1
cg24069653	chr5	169408301	158	2	FAM196B	0	829	-0.223109	0.207855	3.69362e-09	0.00287539	2.75046e-06	0.0426514
cg01376424	chr5	169434574	159	2	DOCK2	70.1571	1155	-0.0582616	0.121241	2.55922e-09	0.00199401	0.000494786	1
cg12472117	chr5	169435729	159	2	DOCK2	70.1571	1155	-0.203292	0.234029	3.50487e-09	0.00272873	4.15497e-08	0.000644311
cg27597264	chr6	8086870	160	2	SCARNA27	0	232	-0.203159	0.199617	9.07332e-16	7.13384e-10	9.81421e-09	0.000152189
cg02673323	chr6	8087102	160	2	EEF1E1	159.42	232	-0.122557	0.182699	6.0397e-11	4.73192e-05	5.96e-06	0.0924218
cg14856696	chr6	21264344	161	2	AL451080.1	NA	42	-0.225415	0.228104	1.55887e-08	0.0120855	2.86585e-08	0.000444408
cg12159741	chr6	21264386	161	2	AL451080.1	NA	42	-0.245308	0.262507	6.35641e-09	0.00494124	8.83861e-08	0.0013706
cg13305823	chr6	29454557	162	3	MAS1L	0.478962	316	-0.211006	0.211546	5.42768e-08	0.0418756	6.33846e-06	0.0982906
cg09083279	chr6	29454873	162	3	MAS1L	0.478962	15	-0.273802	0.209118	4.89808e-12	3.84446e-06	5.72546e-09	8.87848e-05
cg26371172	chr6	29454888	162	3	MAS1L	0.478962	15	-0.21731	0.265402	1.17525e-09	0.00091717	2.76567e-07	0.00428873
cg20210151	chr6	30026635	163	6	NCRNA00171	0	1947	-0.137649	0.179149	3.09214e-09	0.00240813	3.15806e-06	0.0489721
cg05382797	chr6	30028582	163	6	ZNRD1	151.145	78	-0.0193488	0.320767	1.12375e-08	0.00872208	0.635327	1
cg12909005	chr6	30028660	163	6	ZNRD1	151.145	78	0.0296732	0.0954693	1.77195e-08	0.0137316	0.239745	1
cg17285393	chr6	30029439	163	6	ZNRD1	151.145	496	0.0174908	0.107502	3.85378e-09	0.00299975	0.62707	1
cg06155771	chr6	30029935	163	6	ZNRD1	151.145	75	-0.179417	0.160235	2.51112e-09	0.00195661	3.30493e-06	0.0512495
cg07468289	chr6	30030010	163	6	ZNRD1	151.145	75	-0.172846	0.191601	1.60477e-09	0.00125161	5.36348e-06	0.0831715
cg26475515	chr6	38900861	164	2	LOC100131047	0	88	-0.144906	0.216787	1.32054e-09	0.00103034	6.47503e-05	1
cg19840733	chr6	38900949	164	2	LOC100131047	0	88	-0.252584	0.215295	3.09246e-10	0.000241837	2.88827e-07	0.00447885
cg02500392	chr6	138539372	165	2	PBOV1	0	334	-0.155018	0.232407	7.92497e-12	6.21861e-06	1.89922e-07	0.00294511
cg19823847	chr6	138539706	165	2	KIAA1244	0	334	-0.249868	0.239712	5.36028e-12	4.207e-06	6.76893e-08	0.00104966
cg12599483	chr6	149398436	166	2	TAB2	1242.46	202	-0.187312	0.186182	1.06472e-15	8.37114e-10	1.88103e-06	0.0291691
cg04624895	chr6	149398638	166	2	TAB2	1242.46	202	-0.228775	0.243491	3.7424e-08	0.0289189	6.46177e-06	0.100203
cg10584587	chr6	163730283	167	4	PACRG	26.2697	11	-0.148762	0.450224	3.23591e-10	0.000253039	4.22524e-05	0.655208
cg06552970	chr6	163730294	167	4	PACRG	26.2697	11	-0.185212	0.27678	3.78444e-08	0.0292425	6.70723e-06	0.104009
cg06106170	chr6	163730305	167	4	PACRG	26.2697	11	-0.180941	0.256142	6.18274e-09	0.00480659	2.12571e-06	0.0329633
cg04978831	chr6	163730368	167	4	PACRG	26.2697	63	-0.160179	0.246649	4.89767e-08	0.0378042	6.19591e-06	0.09608
cg17531889	chr6	169568517	168	2	AL031315.1	10.031	19	-0.163557	0.200018	6.17254e-09	0.00479868	9.97693e-07	0.0154712
cg12956380	chr6	169568536	168	2	AL031315.1	10.031	19	-0.0443786	0.20347	1.19164e-09	0.000929929	0.00081791	1
cg01556466	chr7	31146260	169	2	ADCYAP1R1	38.0103	1058	-0.158042	0.16963	6.2785e-08	0.0484062	6.95135e-07	0.0107795
cg09327253	chr7	31147318	169	2	none	NA	1058	-0.159077	0.207586	5.96665e-11	4.67474e-05	6.85383e-07	0.0106282
cg15528852	chr7	41137006	170	2	LINC01449	NA	40	-0.308955	0.237481	1.90571e-08	0.0147645	3.24591e-08	0.000503344
cg02908154	chr7	41137046	170	2	LINC01449	NA	40	-0.261202	0.228576	1.4443e-10	0.000113056	7.17204e-07	0.0111217
cg09136052	chr7	95546508	171	2	DYNC1I1	15.0798	31	-0.149826	0.238914	2.93989e-09	0.00228983	3.75996e-06	0.0583057
cg18450582	chr7	95546539	171	2	DYNC1I1	15.0798	31	-0.303574	0.309129	2.35412e-10	0.000184162	6.2167e-08	0.000964024
cg17466026	chr7	95933161	172	2	SLC25A13	352.354	491	-0.163392	0.199077	5.26486e-09	0.00409489	7.13205e-07	0.0110597
cg25487118	chr7	95933652	172	2	SLC25A13	352.354	491	-0.251331	0.233477	1.56481e-08	0.0121313	3.79933e-08	0.000589163
cg01731096	chr7	100208950	173	3	MOSPD3	359.328	834	-0.199892	0.186049	2.4384e-09	0.00190007	5.9377e-07	0.0092076
cg00334542	chr7	100209784	173	3	MOSPD3	359.328	96	0.021537	0.1007	1.31558e-10	0.000102991	0.470976	1
cg13529288	chr7	100209880	173	3	MOSPD3	359.328	96	0.0175577	0.112227	1.28988e-08	0.0100071	0.999966	1
cg19173421	chr7	107202516	174	3	COG5	321.957	1679	-0.163722	0.202726	2.5001e-08	0.0193504	2.02977e-06	0.0314757
cg09192410	chr7	107204195	174	3	COG5	321.957	1679	0.023761	0.0904501	1.67065e-11	1.31025e-05	0.81704	1
cg14157213	chr7	107205932	174	3	COG5	321.957	1737	-0.164382	0.17965	2.19098e-09	0.00170768	2.84987e-05	0.44193
cg01003666	chr7	139929429	175	2	TBXAS1	48.2367	1404	-0.201924	0.194664	7.54218e-09	0.00586057	4.95617e-07	0.00768553
cg27528008	chr7	139930833	175	2	TBXAS1	48.2367	1404	0.0270852	0.122801	4.83624e-10	0.00037797	0.0100031	1
cg18753341	chr7	157202405	176	3	DNAJB6	3439.72	1959	-0.188784	0.456425	2.0152e-08	0.0156094	3.23815e-05	0.50214
cg18362281	chr7	157204364	176	3	DNAJB6	3439.72	596	-0.2787	0.279322	1.95014e-14	1.53288e-08	8.42471e-08	0.00130642
cg07993586	chr7	157204960	176	3	DNAJB6	3439.72	596	-0.167195	0.315372	9.16759e-09	0.00711988	4.50868e-07	0.00699161
cg14289852	chr7	157394633	177	2	PTPRN2	38.9191	337	-0.161925	0.246347	8.30273e-11	6.50298e-05	1.1343e-06	0.0175895
cg19689679	chr7	157394970	177	2	PTPRN2	38.9191	337	-0.123595	0.216533	1.6157e-09	0.0012601	1.31414e-06	0.0203783
cg12214034	chr8	13210721	178	2	DLC1	65.7048	1216	-0.277569	0.230941	4.80538e-08	0.0370949	4.58071e-08	0.000710331
cg13548239	chr8	13211937	178	2	DLC1	65.7048	1216	-0.102765	0.20754	4.22974e-08	0.0326686	2.37998e-06	0.0369064
cg17382405	chr8	18001372	179	2	PCM1	1409.04	42	-0.22931	0.28769	3.57989e-09	0.00278703	1.64423e-08	0.000254972
cg07187817	chr8	18001414	179	2	PCM1	1409.04	42	-0.182375	0.197426	3.83113e-13	3.00982e-07	8.22189e-07	0.0127497
cg15027328	chr8	35452489	180	2	UNC5D	7.04295	588	-0.195885	0.19467	3.24321e-08	0.0250764	4.39878e-07	0.00682119
cg05032443	chr8	35453077	180	2	UNC5D	7.04295	588	-0.121296	0.150093	3.8524e-08	0.0297658	2.6664e-05	0.413478
cg27487959	chr8	40758947	181	2	ZMAT4	0	61	-0.167223	0.302395	4.77955e-08	0.0368961	3.54199e-06	0.0549256
cg02562954	chr8	40759008	181	2	ZMAT4	0	61	-0.261229	0.298675	9.19841e-09	0.00714372	9.09371e-08	0.00141016
cg09168806	chr8	97056373	182	2	CPQ	174.213	523	-0.354046	0.335169	2.77025e-09	0.00215802	1.76223e-07	0.0027327
cg11804639	chr8	97056896	182	2	CPQ	174.213	523	-0.305956	0.342759	1.23993e-10	9.70737e-05	2.27092e-07	0.00352151
cg10518739	chr8	101443197	183	2	AP001208.1	NA	129	-0.176335	0.165045	7.56224e-09	0.00587609	2.77056e-06	0.0429631
cg05997203	chr8	101443326	183	2	AP001208.1	NA	129	-0.131927	0.199477	5.78998e-08	0.0446564	2.71258e-07	0.0042064
cg24056580	chr8	129553417	184	2	LINC00824	0	1023	-0.135262	0.178881	2.00366e-15	1.57527e-09	1.61561e-06	0.0250533
cg03555715	chr8	129554440	184	2	LINC00824	0	1023	-0.0538748	0.116426	1.49157e-09	0.0011635	0.0030042	1
cg17099048	chr8	139734443	185	2	COL22A1	1.11854	4	-0.198318	0.189369	5.16517e-09	0.00401753	2.04549e-06	0.0317195
cg09585979	chr8	139734447	185	2	COL22A1	1.11854	4	-0.17222	0.16725	2.69236e-08	0.0208321	2.38263e-07	0.00369474
cg17640147	chr8	142302237	186	2	TSNARE1	263.058	153	-0.185412	0.193195	2.95569e-09	0.00230211	1.73143e-06	0.0268494
cg26889564	chr8	142302390	186	2	TSNARE1	263.058	153	-0.124959	0.134921	1.64406e-13	1.29185e-07	2.84356e-05	0.440951
cg23278359	chr8	142439128	187	2	PTP4A3	77.7604	131	-0.180614	0.155204	2.24504e-18	1.7654e-12	6.85115e-07	0.0106241
cg06402589	chr8	142439259	187	2	PTP4A3	77.7604	131	-0.150682	0.269386	4.97406e-08	0.0383912	1.08165e-07	0.00167732
cg22598744	chr9	5890866	188	2	MLANA	36.7249	34	-0.169743	0.204931	1.1831e-10	9.26303e-05	1.88763e-07	0.00292715
cg13411507	chr9	5890900	188	2	MLANA	36.7249	34	-0.125554	0.192388	2.20743e-08	0.0170931	3.74728e-07	0.00581091
cg25043490	chr9	84434908	189	2	AL157886.1	NA	1785	-0.159659	0.162385	4.42725e-08	0.0341873	1.13565e-05	0.176106
cg15183772	chr9	84436693	189	2	AL157886.1	NA	1785	-0.235891	0.228357	4.19192e-09	0.00326229	2.44928e-07	0.0037981
cg13717350	chr9	136566991	190	2	SARDH	4.51825	73	-0.129091	0.167482	8.84034e-09	0.00686642	2.74878e-07	0.00426253
cg05493344	chr9	136567064	190	2	SARDH	4.51825	73	-0.0986154	0.132736	1.12082e-08	0.00869942	0.000107937	1
cg16599596	chr9	137828883	191	2	EHMT1	849.271	9	-0.130449	0.266367	1.44541e-08	0.0112089	2.09393e-06	0.0324706
cg00881257	chr9	137828892	191	2	EHMT1	849.271	9	-0.169364	0.282976	1.03209e-08	0.00801268	8.94507e-07	0.0138711
