# Supplementary material for: Epigenetic adaptations of the masticatory mucosa to periodontal inflammation
Source: Clin Epigenetics. 2021 Nov 3;13:203. doi: 10.1186/s13148-021-01190-7 (PMC8567676; doi:10.1186/s13148-021-01190-7)
Supplement: Supplementary file 5 — Additional file 5 (xlsx). Enrichment analysis of GO terms and KEGG pathways. Gene ontology (GO) terms and Kyoto Encyclopedia of Genes and Genomes (KEGG) pathways for genes corresponding to the 2347 DMPs significant in the full and paired sub-analysis. BP = biological process, MF = molecular function, CC = cellular component. [file 13148_2021_1190_MOESM5_ESM.xlsx]

## Sheet: gst_go
ONTOLOGY	TERM	N	DE	P.DE	FDR
BP	inactivation of X chromosome by genetic imprinting	3	3	4.32803e-05	0.733761
BP	synaptic vesicle cycle	191	18	9.02537e-05	0.733761
CC	hippocampal mossy fiber to CA3 synapse	33	7	9.6896e-05	0.733761
BP	vesicle-mediated transport in synapse	211	18	0.000299668	1
MF	small conductance calcium-activated potassium channel activity	4	3	0.000308638	1
BP	synaptic vesicle fusion to presynaptic active zone membrane	22	5	0.000348901	1
CC	neuron projection	1298	64.5	0.000358586	1
BP	vesicle fusion to plasma membrane	23	5	0.000397921	1
BP	chemical synaptic transmission	699	40.5	0.000507818	1
BP	anterograde trans-synaptic signaling	699	40.5	0.000507818	1
BP	metanephric renal vesicle formation	4	3	0.000523996	1
BP	neurotransmitter secretion	169	15	0.000576262	1
BP	signal release from synapse	169	15	0.000576262	1
BP	trans-synaptic signaling	707	40.5	0.000646618	1
CC	synaptic vesicle	190	15	0.000665439	1
MF	calcium-activated potassium channel activity	15	4	0.000806794	1
MF	glutamate receptor activity	27	6	0.000970389	1
BP	synaptic signaling	724	40.5	0.000990314	1
BP	histone H2A-K119 monoubiquitination	8	3	0.00101413	1
CC	cell projection	2154	90.5	0.00103596	1
MF	prenylated protein tyrosine phosphatase activity	2	2	0.001041	1
BP	modulation of chemical synaptic transmission	433	28	0.00112056	1
BP	regulation of trans-synaptic signaling	434	28	0.00114279	1
CC	plasma membrane bounded cell projection	2079	87.5	0.00123186	1
BP	neurotransmitter transport	268	19	0.00136089	1
BP	histone monoubiquitination	29	5	0.00145064	1
CC	synaptic vesicle membrane	103	10	0.00146594	1
CC	exocytic vesicle membrane	103	10	0.00146594	1
BP	regulation of neurotransmitter levels	353	22	0.00155588	1
CC	exocytic vesicle	206	15	0.0015672	1
BP	histone H2A monoubiquitination	17	4	0.00166957	1
BP	regulation of vesicle fusion	31	5	0.00167199	1
BP	synaptic vesicle priming	19	4	0.00186608	1
BP	synaptic vesicle exocytosis	119	11	0.00194602	1
MF	phosphoric ester hydrolase activity	362	21.5	0.00194815	1
BP	dosage compensation by inactivation of X chromosome	18	4	0.00204998	1
BP	dephosphorylation	471	25	0.00226233	1
BP	mast cell chemotaxis	12	3	0.00250336	1
BP	mast cell migration	12	3	0.00250336	1
MF	ion gated channel activity	43	6	0.00254847	1
BP	hydrogen peroxide metabolic process	55	6	0.00257434	1
CC	photoreceptor disc membrane	23	4	0.00259511	1
BP	regulation of interleukin-17 secretion	5	2	0.00278977	1
CC	ionotropic glutamate receptor complex	50	7	0.00283931	1
BP	glutamate receptor signaling pathway	99	10	0.00310913	1
BP	protein monoubiquitination	66	7	0.00313626	1
CC	neurotransmitter receptor complex	52	7	0.00313796	1
BP	metanephric renal vesicle morphogenesis	15	4	0.00318507	1
BP	regulation of stem cell population maintenance	29	5	0.00332316	1
CC	synapse	1165	56	0.00338735	1
BP	regulation of synaptic vesicle fusion to presynaptic active zone membrane	9	3	0.00351046	1
BP	positive regulation of calcium ion-dependent exocytosis	19	4	0.00353384	1
BP	dosage compensation	20	4	0.00365411	1
CC	somatodendritic compartment	820	41.5	0.00378143	1
MF	phosphatase activity	267	16	0.00381548	1
BP	renal vesicle formation	8	3	0.00385371	1
BP	adenylate cyclase-inhibiting G protein-coupled glutamate receptor signaling pathway	7	3	0.00401723	1
CC	integral component of synaptic vesicle membrane	33	5	0.00430289	1
CC	dendrite	589	32.5	0.00439434	1
CC	dendritic tree	591	32.5	0.00452724	1
BP	regulation of synaptic vesicle cycle	111	10	0.00462851	1
MF	calcium-dependent phospholipid binding	52	6	0.00474123	1
MF	calcium ion binding	691	33	0.00478006	1
CC	cell junction	1850	80	0.00491782	1
BP	histone H2A ubiquitination	25	4	0.00560547	1
BP	vesicle fusion	92	8	0.00592398	1
CC	presynapse	489	27	0.00598942	1
MF	FATZ binding	5	2	0.00605855	1
BP	renal vesicle morphogenesis	18	4	0.00616983	1
BP	triglyceride mobilization	4	2	0.0062153	1
BP	antibiotic metabolic process	119	8	0.00622899	1
BP	positive regulation of exocytosis	87	8.5	0.00637013	1
BP	positive regulation of regulated secretory pathway	52	6	0.00641391	1
BP	T-helper 17 type immune response	29	4	0.00643401	1
BP	hydrogen peroxide catabolic process	32	4	0.00669748	1
CC	neuron to neuron synapse	346	22	0.00684829	1
BP	calcium-ion regulated exocytosis	65	7	0.00686957	1
MF	olfactory receptor activity	358	13	0.00698029	1
BP	detection of chemical stimulus involved in sensory perception of smell	358	13	0.00698029	1
BP	acid secretion	124	9	0.00716835	1
MF	5'-deoxyribose-5-phosphate lyase activity	5	2	0.00727521	1
MF	phosphoprotein phosphatase activity	180	12	0.00733942	1
BP	regulation of lymphangiogenesis	5	2	0.00744263	1
CC	synaptic membrane	430	25.5	0.00753365	1
BP	renal vesicle development	19	4	0.0075503	1
BP	organelle membrane fusion	98	8	0.00757827	1
BP	sensory perception of smell	384	14	0.00785536	1
BP	antibiotic catabolic process	58	5	0.00802441	1
BP	interleukin-17 secretion	7	2	0.00802784	1
BP	reactive oxygen species biosynthetic process	119	9	0.00803605	1
BP	osteoblast development	19	4	0.00809102	1
BP	histone ubiquitination	45	5	0.0080963	1
MF	transmembrane signaling receptor activity	1183	42.5	0.00818912	1
MF	calmodulin binding	200	14	0.00826033	1
BP	metanephros morphogenesis	32	5	0.0083229	1
BP	exocytic insertion of neurotransmitter receptor to postsynaptic membrane	5	2	0.00860846	1
BP	negative regulation of phosphatase activity	101	8	0.00892982	1
BP	ventral midline development	4	2	0.00943882	1
BP	smoothened signaling pathway involved in regulation of cerebellar granule cell precursor cell proliferation	4	2	0.00943882	1
BP	mesenchymal to epithelial transition involved in metanephros morphogenesis	12	3	0.0100019	1
BP	negative regulation of vesicle fusion	6	2	0.0102505	1
CC	cytoskeleton	2150	79	0.0102874	1
CC	sarcomere	202	13	0.0103784	1
BP	positive regulation of plasminogen activation	6	2	0.0103919	1
CC	tertiary granule membrane	72	6	0.0105557	1
BP	ureteric bud invasion	3	2	0.0106211	1
BP	cellular component maintenance	55	6	0.0106303	1
BP	detection of stimulus	626	22.5	0.0108862	1
BP	vagus nerve development	3	2	0.0110122	1
MF	calcium activated cation channel activity	28	4	0.0110716	1
BP	regulation of regulated secretory pathway	158	11	0.0111306	1
BP	exocytosis	892	36	0.0112678	1
MF	protein tyrosine phosphatase activity	100	8	0.0115794	1
BP	dephosphorylation of RNA polymerase II C-terminal domain	5	2	0.011649	1
BP	basement membrane organization	26	4	0.0116754	1
BP	regulated exocytosis	785	32.5	0.0116961	1
BP	negative regulation of cell aging	28	4	0.0120322	1
CC	PRC1 complex	15	3	0.0121956	1
MF	proton-exporting ATPase activity, phosphorylative mechanism	16	3	0.0123115	1
BP	ubiquitin-dependent SMAD protein catabolic process	6	2	0.0126895	1
BP	peptidyl-tyrosine dephosphorylation	102	8	0.0127408	1
CC	ruffle membrane	94	8.5	0.0129733	1
BP	negative regulation of dephosphorylation	108	8	0.0130205	1
BP	regulation of muscle contraction	169	11.5	0.0131344	1
CC	axon	602	31	0.0131783	1
MF	ion transmembrane transporter activity, phosphorylative mechanism	33	4	0.0133025	1
BP	icosanoid secretion	45	4	0.0137413	1
BP	G protein-coupled receptor signaling pathway	1276	43.5	0.013829	1
BP	muscle contraction	360	19.5	0.0147957	1
CC	plasma membrane region	1216	52	0.0149523	1
CC	RNA N6-methyladenosine methyltransferase complex	8	2	0.0150254	1
CC	mRNA editing complex	8	2	0.0150254	1
BP	regulation of calcium ion-dependent exocytosis	43	5	0.0151754	1
BP	positive regulation of cAMP-mediated signaling	20	3	0.0152187	1
BP	regulation of GTP cyclohydrolase I activity	1	1	0.0154558	1
BP	negative regulation of GTP cyclohydrolase I activity	1	1	0.0154558	1
MF	GTP cyclohydrolase binding	1	1	0.0154558	1
BP	relaxation of muscle	31	4	0.0155191	1
BP	hypochlorous acid metabolic process	1	1	0.0155528	1
BP	hypochlorous acid biosynthetic process	1	1	0.0155528	1
BP	response to gold nanoparticle	1	1	0.0155528	1
BP	L-alanine catabolic process, by transamination	1	1	0.0157084	1
MF	(R)-3-amino-2-methylpropionate-pyruvate transaminase activity	1	1	0.0157084	1
MF	digestive hormone activity	1	1	0.0157274	1
BP	positive regulation of pancreatic juice secretion	1	1	0.0157274	1
BP	regulation of gastrin-induced gastric acid secretion	1	1	0.0157274	1
BP	negative regulation of gastrin-induced gastric acid secretion	1	1	0.0157274	1
BP	acidic amino acid transport	66	6	0.0157703	1
MF	kainate selective glutamate receptor activity	5	2	0.015843	1
CC	kainate selective glutamate receptor complex	5	2	0.015843	1
BP	drug catabolic process	139	8	0.0158861	1
CC	intrinsic component of synaptic vesicle membrane	46	5	0.0158963	1
BP	regulation of exocytosis	215	13.5	0.0159128	1
BP	regulation of cardiac muscle contraction	82	7.5	0.0159268	1
MF	trimethylamine receptor activity	1	1	0.0160844	1
BP	endoplasmic reticulum-plasma membrane tethering	6	2	0.0162077	1
BP	regulation of neurotransmitter secretion	103	8	0.0162123	1
BP	positive regulation of intracellular transport	224	13	0.0166534	1
CC	cerebellar Golgi cell to granule cell synapse	1	1	0.0167941	1
BP	urate homeostasis	1	1	0.0168468	1
MF	hydrolase activity, acting on ester bonds	728	29.5	0.0169715	1
CC	receptor complex	391	21	0.0170554	1
BP	cellular response to disaccharide stimulus	1	1	0.0171522	1
BP	cellular response to sucrose stimulus	1	1	0.0171522	1
BP	ERBB2-ERBB3 signaling pathway	1	1	0.0172561	1
BP	negative regulation of short-term neuronal synaptic plasticity	1	1	0.0172932	1
BP	vesicle fusion with vesicle	1	1	0.0172932	1
BP	retrograde trans-synaptic signaling by neuropeptide	1	1	0.0172932	1
BP	regulation of presynaptic dense core granule exocytosis	1	1	0.0172932	1
BP	negative regulation of dense core granule exocytosis	1	1	0.0172932	1
BP	positive regulation of dense core granule exocytosis	1	1	0.0172932	1
BP	regulation of retrograde trans-synaptic signaling by neuropeptide	1	1	0.0172932	1
BP	negative regulation of retrograde trans-synaptic signaling by neuropeptide	1	1	0.0172932	1
BP	phosphoanandamide dephosphorylation	1	1	0.017317	1
MF	ATPase regulator activity	40	4	0.0173238	1
BP	spontaneous exocytosis of neurotransmitter	1	1	0.0174116	1
MF	double-stranded DNA endodeoxyribonuclease activity	1	1	0.0174214	1
CC	external encapsulating structure	1	1	0.0174459	1
CC	egg coat	1	1	0.0174459	1
CC	perivitelline space	1	1	0.0174459	1
BP	negative regulation of T cell extravasation	1	1	0.0174531	1
BP	cell-cell signaling	1842	72.5	0.017571	1
BP	amine transport	100	7	0.0175986	1
CC	postsynaptic membrane	321	19.5	0.0176171	1
MF	nicotinamide phosphoribosyltransferase activity	1	1	0.0176573	1
BP	response to D-galactose	1	1	0.0176573	1
BP	regulation of cAMP-mediated signaling	48	5	0.0177537	1
MF	N6-(1,2-dicarboxyethyl)AMP AMP-lyase (fumarate-forming) activity	1	1	0.017909	1
MF	(S)-2-(5-amino-1-(5-phospho-D-ribosyl)imidazole-4-carboxamido)succinate AMP-lyase (fumarate-forming) activity	1	1	0.017909	1
BP	negative regulation of interleukin-6 secretion	11	2	0.0181353	1
BP	synaptic transmission, glutamatergic	93	8	0.0181552	1
MF	structural constituent of presynaptic active zone	4	2	0.0182335	1
BP	metanephric nephron morphogenesis	25	4	0.0186261	1
MF	RNA-3'-phosphate cyclase activity	1	1	0.01876	1
BP	positive regulation of spontaneous neurotransmitter secretion	1	1	0.0190623	1
BP	negative regulation of macropinocytosis	1	1	0.0190623	1
BP	positive regulation of cardiac muscle cell contraction	6	2.5	0.0190979	1
BP	positive regulation of actin filament-based movement	6	2.5	0.0190979	1
MF	ATPase-coupled ion transmembrane transporter activity	57	5	0.0191187	1
CC	glutamatergic synapse	348	20	0.019255	1
BP	sensory perception of chemical stimulus	455	15	0.0195387	1
BP	trichloroethylene metabolic process	1	1	0.0204883	1
BP	chlorinated hydrocarbon metabolic process	1	1	0.0204883	1
BP	ammonium ion metabolic process	23	3	0.0205384	1
BP	regulation of gene expression by genetic imprinting	18	3	0.0206234	1
BP	detection of chemical stimulus involved in sensory perception	407	13	0.0206491	1
MF	adenylate cyclase inhibiting G protein-coupled glutamate receptor activity	5	2	0.0207011	1
MF	G protein-coupled glutamate receptor activity	5	2	0.0207011	1
BP	regulation of lamellipodium assembly	33	4	0.0209271	1
BP	negative regulation of canonical Wnt signaling pathway involved in osteoblast differentiation	1	1	0.0212846	1
BP	lymphocyte differentiation	341	17	0.0214531	1
MF	G protein-coupled receptor activity	784	25.5	0.021574	1
CC	myofibril	222	13	0.0219165	1
BP	negative regulation of amine transport	25	3	0.0219855	1
BP	maintenance of synapse structure	15	3	0.0222989	1
CC	dense core granule	19	3	0.02325	1
BP	ventral midline determination	1	1	0.0232648	1
BP	mesenchymal to epithelial transition involved in renal vesicle formation	1	1	0.0232648	1
BP	mesenchymal to epithelial transition involved in metanephric renal vesicle formation	1	1	0.0232648	1
BP	regulation of neurotransmitter transport	137	9	0.0233115	1
BP	maintenance of presynaptic active zone structure	5	2	0.0234391	1
BP	regulation of reactive oxygen species biosynthetic process	98	7	0.0236685	1
MF	ATPase activator activity	25	3	0.0236947	1
CC	specific granule	159	9	0.0237732	1
BP	detection of stimulus involved in sensory perception	460	15	0.0237789	1
BP	positive regulation of lamellipodium assembly	20	3	0.0238192	1
BP	negative regulation of T-helper 17 type immune response	10	2	0.0238472	1
CC	photoreceptor cell cilium	112	7	0.0244038	1
MF	3',5'-cyclic-nucleotide phosphodiesterase activity	28	4	0.0244928	1
BP	icosanoid transport	49	4	0.0247506	1
BP	fatty acid derivative transport	49	4	0.0247506	1
BP	organelle fusion	122	8	0.0249629	1
BP	nervous system process	1357	48.5	0.0249651	1
BP	regulation of postsynaptic membrane potential	140	10	0.0255854	1
BP	centrosome duplication	66	5.5	0.0256742	1
BP	mitochondria-nucleus signaling pathway	1	1	0.0256819	1
BP	dendritic spine maintenance	20	3	0.0258235	1
MF	RNA polymerase II CTD heptapeptide repeat phosphatase activity	6	2	0.0259769	1
BP	excitatory postsynaptic potential	100	8	0.0260281	1
BP	modulation of excitatory postsynaptic potential	41	5	0.0261963	1
MF	signaling receptor activity	1385	46.5	0.0263648	1
MF	molecular transducer activity	1385	46.5	0.0263648	1
CC	9+0 non-motile cilium	114	7.5	0.0264385	1
BP	neurotransmitter loading into synaptic vesicle	8	2	0.0264635	1
BP	T cell differentiation in thymus	70	6	0.0265809	1
CC	dendritic spine	159	11	0.0272407	1
BP	cerebellar Purkinje cell-granule cell precursor cell signaling involved in regulation of granule cell precursor cell proliferation	6	2	0.0273192	1
BP	plasminogen activation	25	3	0.0273341	1
MF	myosin tail binding	1	1	0.0274463	1
BP	endoplasmic reticulum localization	8	2	0.0276164	1
CC	contractile fiber	232	13	0.0278212	1
MF	cyclic-nucleotide phosphodiesterase activity	29	4	0.0279468	1
BP	T cell differentiation	238	13	0.0281995	1
CC	neuron spine	161	11	0.0282423	1
MF	3',5'-cyclic-GMP phosphodiesterase activity	18	3	0.0283016	1
BP	G protein-coupled glutamate receptor signaling pathway	15	3	0.0288088	1
BP	positive regulation of nervous system process	63	6	0.0292701	1
CC	neuron projection terminus	137	9	0.0293741	1
BP	mast cell degranulation	46	4.5	0.0295377	1
MF	hydrolase activity	2408	76.5	0.0295561	1
MF	Rac guanyl-nucleotide exchange factor activity	17	3	0.0296715	1
BP	T-helper 17 cell differentiation	26	3	0.0296926	1
BP	aldehyde catabolic process	11	2	0.0298488	1
BP	extracellular matrix disassembly	79	6	0.030095	1
MF	structural constituent of synapse	16	3	0.0301159	1
BP	regulation of catecholamine secretion	62	5	0.0302215	1
CC	pericellular basket	2	1	0.0302468	1
CC	postsynapse	607	30	0.0304837	1
BP	negative regulation of cell-substrate adhesion	68	6	0.0305559	1
MF	DNA-(apurinic or apyrimidinic site) endonuclease activity	13	2	0.0305584	1
BP	mast cell activation involved in immune response	47	4.5	0.0309813	1
MF	histidine-tRNA ligase activity	2	1	0.0309929	1
BP	histidyl-tRNA aminoacylation	2	1	0.0309929	1
BP	regulation of cell aging	60	5	0.0310035	1
BP	exocytic process	79	6	0.0310502	1
CC	secretory vesicle	977	35	0.0312231	1
BP	otolith mineralization	2	1	0.031332	1
MF	calcium ion binding involved in regulation of cytosolic calcium ion concentration	2	1	0.0314023	1
MF	calcium ion binding involved in regulation of presynaptic cytosolic calcium ion concentration	2	1	0.0314023	1
MF	galactosylceramidase activity	2	1	0.0314219	1
MF	general transcription initiation factor binding	42	4	0.0315617	1
MF	primary active transmembrane transporter activity	110	7	0.0316604	1
BP	glossopharyngeal nerve development	5	2	0.0316652	1
BP	protein localization to synapse	83	7	0.0318425	1
MF	alanine-glyoxylate transaminase activity	2	1	0.0318733	1
BP	glycine biosynthetic process, by transamination of glyoxylate	2	1	0.0318733	1
CC	mitochondrial intermembrane space	79	5	0.0321517	1
CC	intrinsic component of plasma membrane	1685	61	0.0321944	1
BP	positive regulation of interleukin-17 secretion	2	1	0.032323	1
BP	tRNA import into mitochondrion	2	1	0.0324998	1
BP	mitochondrial outer membrane translocase complex assembly	2	1	0.0324998	1
CC	specific granule membrane	90	6	0.0326451	1
BP	macropinocytosis	10	2	0.0327096	1
MF	vascular endothelial growth factor receptor 3 binding	2	1	0.0327418	1
MF	T cell receptor binding	7	2	0.0328835	1
BP	regulation of striated muscle contraction	96	7.5	0.0330158	1
BP	natural killer cell activation	70	5	0.0330654	1
BP	regulation of synaptic plasticity	186	12	0.0331319	1
BP	regulation of synaptic vesicle exocytosis	77	6	0.0335014	1
BP	regulation of memory T cell activation	1	1	0.0335655	1
BP	positive regulation of memory T cell activation	1	1	0.0335655	1
MF	cyclic nucleotide binding	36	4	0.0335682	1
BP	negative regulation of cellular senescence	22	3	0.0338862	1
CC	Z disc	131	9	0.0339353	1
BP	response to oxygen radical	29	3	0.0340263	1
CC	leading edge membrane	169	11.5	0.0340949	1
BP	catecholamine secretion	64	5	0.0342125	1
MF	adrenomedullin binding	2	1	0.0342364	1
CC	cytoplasmic side of mitochondrial outer membrane	2	1	0.0342464	1
BP	cardiac muscle contraction	139	9.5	0.0343756	1
CC	myosin complex	55	5	0.0343868	1
MF	peroxidase activity	52	4	0.0344141	1
MF	coproporphyrinogen oxidase activity	2	1	0.0344756	1
CC	DNA recombinase complex	2	1.5	0.0345584	1
BP	positive regulation of secretion by cell	398	18.5	0.0345989	1
BP	positive regulation of lymphangiogenesis	2	1	0.0346555	1
CC	X chromosome	10	2	0.0348854	1
BP	smoothened signaling pathway involved in ventral spinal cord patterning	7	2	0.0348982	1
CC	distal axon	285	16	0.0349408	1
MF	transmembrane-ephrin receptor activity	17	3	0.0350131	1
BP	response to oxidative stress	445	19.5	0.0350183	1
BP	regulation of adenylate cyclase activity involved in G protein-coupled receptor signaling pathway	1	1	0.0354431	1
BP	positive regulation of cerebellar granule cell precursor proliferation	8	2	0.0356038	1
CC	integral component of plasma membrane	1606	58	0.0356663	1
BP	system process	2132	72.5	0.0357536	1
BP	positive regulation of extracellular matrix disassembly	8	2	0.0357971	1
MF	signaling receptor complex adaptor activity	36	4	0.035847	1
BP	mast cell mediated immunity	48	4.5	0.0358806	1
BP	serotonin metabolic process	10	2	0.0358807	1
BP	response to transition metal nanoparticle	2	1	0.0359465	1
CC	transmembrane transporter complex	321	17.5	0.0362045	1
BP	anterograde axonal protein transport	9	2	0.0362227	1
BP	mesenchymal to epithelial transition	19	3	0.0363312	1
BP	trans-synaptic signaling by neuropeptide	2	1	0.0364938	1
BP	purine deoxyribonucleotide metabolic process	11	2	0.0366936	1
BP	positive regulation of excitatory postsynaptic potential	28	4	0.0369216	1
BP	hindbrain formation	1	1	0.0370025	1
BP	cerebellum formation	1	1	0.0370025	1
BP	midbrain-hindbrain boundary maturation	1	1	0.0370025	1
BP	midbrain-hindbrain boundary maturation during brain development	1	1	0.0370025	1
BP	astrocyte-dopaminergic neuron signaling	1	1	0.0370025	1
BP	glial cell-neuron signaling	1	1	0.0370025	1
BP	regulation of amine transport	93	6	0.037157	1
BP	low-density lipoprotein particle remodeling	13	2	0.0374382	1
BP	regulation of vesicle-mediated transport	540	24	0.0375866	1
BP	prostaglandin secretion	14	2	0.0376154	1
BP	calcium ion-regulated exocytosis of neurotransmitter	21	3	0.037745	1
MF	interleukin-27 receptor activity	2	1	0.0379173	1
MF	delta24(24-1) sterol reductase activity	1	1	0.0380845	1
MF	delta24-sterol reductase activity	1	1	0.0380845	1
MF	sarcosine dehydrogenase activity	1	1	0.0380928	1
BP	sarcosine catabolic process	1	1	0.0380928	1
BP	glial cell projection elongation	2	1	0.038201	1
MF	SNARE binding	109	7	0.0384088	1
BP	chemical synaptic transmission, postsynaptic	108	8	0.0385249	1
BP	B cell receptor signaling pathway	60	5	0.038588	1
BP	cellular response to caffeine	10	2	0.0387802	1
BP	mitochondrial membrane fission	2	1	0.0388857	1
BP	positive regulation of stem cell proliferation	39	4	0.0391964	1
BP	cyclic-nucleotide-mediated signaling	211	11.5	0.0392633	1
BP	dopamine secretion	40	4	0.0394213	1
BP	regulation of dopamine secretion	40	4	0.0394213	1
BP	lymphocyte activation	644	26.5	0.0395347	1
MF	transmitter-gated ion channel activity	61	5	0.0395963	1
MF	transmitter-gated channel activity	61	5	0.0395963	1
BP	peptidyl-histidine methylation	1	1	0.0396336	1
MF	protein-histidine N-methyltransferase activity	1	1	0.0396336	1
CC	succinate-CoA ligase complex (GDP-forming)	1	1	0.0397484	1
CC	microtubule organizing center	727	28	0.0398707	1
CC	cholinergic synapse	10	2	0.0399085	1
BP	fear response	40	4	0.0401314	1
BP	respiratory burst involved in defense response	13	2	0.0401409	1
CC	muscle myosin complex	15	2	0.0403353	1
BP	lysobisphosphatidic acid metabolic process	2	1	0.0403394	1
CC	neuronal cell body	493	23.5	0.040959	1
CC	supramolecular fiber	937	36	0.0415658	1
BP	relaxation of smooth muscle	10	2	0.0415739	1
CC	transporter complex	329	17.5	0.041594	1
CC	ion channel complex	298	16.5	0.0416595	1
BP	signal release	699	29.5	0.0417211	1
BP	drug metabolic process	584	22	0.0418513	1
CC	astrocyte projection	12	2	0.0419119	1
BP	cellular response to potassium ion	10	2	0.0420492	1
CC	PcG protein complex	47	4	0.0421047	1
CC	hippocampal mossy fiber expansion	2	1	0.0421484	1
BP	reactive oxygen species metabolic process	278	13.5	0.0421534	1
BP	ephrin receptor signaling pathway	86	7	0.042166	1
CC	cation channel complex	217	13.5	0.0422185	1
CC	glial cell projection	24	3	0.04269	1
BP	actin-mediated cell contraction	120	8.5	0.0431502	1
BP	regulation of ATPase activity	78	5	0.0432563	1
BP	regulation of heart rate by chemical signal	8	2.5	0.0433204	1
MF	acylphosphatase activity	2	1.5	0.0433515	1
CC	integral component of membrane	5022	147	0.0433577	1
MF	oxidoreductase activity, acting on peroxide as acceptor	56	4	0.043551	1
CC	actin cytoskeleton	497	24	0.0437319	1
BP	dense core granule exocytosis	9	2	0.0438157	1
MF	ionotropic glutamate receptor activity	19	3	0.0439386	1
BP	spontaneous neurotransmitter secretion	8	2	0.0440786	1
BP	neural tube development	160	10	0.0443515	1
CC	mature chylomicron	1	1	0.0444242	1
CC	chylomicron remnant	1	1	0.0444242	1
BP	naphthalene metabolic process	2	1	0.044431	1
BP	naphthalene-containing compound metabolic process	2	1	0.044431	1
BP	regulation of fast-twitch skeletal muscle fiber contraction	1	1	0.0446497	1
BP	positive regulation of fast-twitch skeletal muscle fiber contraction	1	1	0.0446497	1
BP	positive regulation of calcium ion import into sarcoplasmic reticulum	1	1	0.0446497	1
BP	pyrimidine nucleotide transport	2	1	0.0448235	1
MF	pyrimidine nucleotide transmembrane transporter activity	2	1	0.0448235	1
BP	pyrimidine nucleotide import into mitochondrion	2	1	0.0448235	1
BP	protein transport from ciliary membrane to plasma membrane	3	1	0.0450506	1
CC	I band	142	9	0.0453363	1
CC	supramolecular polymer	944	36	0.0456913	1
BP	negative regulation of transcription by competitive promoter binding	10	2	0.0458367	1
BP	protein dephosphorylation	316	15	0.0458438	1
BP	striated muscle contraction	174	10.5	0.0460296	1
BP	positive regulation of T cell differentiation in thymus	11	2	0.0460552	1
BP	response to 3,3',5-triiodo-L-thyronine	2	1	0.0464336	1
BP	cellular respiration	180	8	0.0465023	1
BP	regulation of cerebellar granule cell precursor proliferation	10	2	0.0467668	1
BP	glyoxylate catabolic process	3	1	0.047479	1
BP	membrane fusion	149	8	0.0476499	1
CC	mitochondrial processing peptidase complex	3	1	0.0477143	1
BP	midbrain-hindbrain boundary development	9	2	0.0477877	1
CC	cAMP-dependent protein kinase complex	13	2	0.0477919	1
BP	galactosylceramide catabolic process	3	1	0.047863	1
CC	cell body	560	25.5	0.0479079	1
BP	trans-synaptic signaling, modulating synaptic transmission	12	2	0.0479146	1
BP	negative regulation of catecholamine secretion	15	2	0.0481851	1
BP	muscle system process	469	21.5	0.0482463	1
MF	8-oxo-7,8-dihydroguanosine triphosphate pyrophosphatase activity	2	1	0.04846	1
MF	8-oxo-7,8-dihydrodeoxyguanosine triphosphate pyrophosphatase activity	2	1	0.04846	1
BP	neural tube patterning	40	4	0.0487451	1
BP	dicarboxylic acid biosynthetic process	15	2	0.0487543	1
BP	centriole replication	36	3.5	0.0489538	1
BP	regulation of Rho protein signal transduction	135	9	0.0489807	1
MF	benzaldehyde dehydrogenase (NADP+) activity	1	1	0.0491992	1
MF	aldehyde dehydrogenase (NADP+) activity	1	1	0.0491992	1
BP	halogenated hydrocarbon metabolic process	2	1	0.049282	1
MF	ephrin receptor activity	19	3	0.0493358	1
MF	MHC class Ib protein binding, via antigen binding groove	2	1	0.0496981	1
MF	nicotinate-nucleotide diphosphorylase (carboxylating) activity	3	1	0.0507155	1
BP	actin filament-based movement	142	9.5	0.0507168	1
MF	microfilament motor activity	22	3	0.0512377	1
BP	genetic imprinting	27	3	0.0512509	1
MF	adrenomedullin receptor activity	3	1	0.0513042	1
CC	adrenomedullin receptor complex	3	1	0.0513042	1
CC	axonemal central pair projection	1	1	0.0513378	1
BP	glutamate secretion	44	4	0.0513709	1
BP	negative regulation of interleukin-17 secretion	3	1	0.0515301	1
BP	smooth muscle contraction	110	7	0.0515501	1
BP	microtubule organizing center organization	131	7.5	0.0515673	1
BP	mesodermal-endodermal cell signaling	1	1	0.0516364	1
MF	MH1 domain binding	1	1	0.0516364	1
BP	histone H2A-S139 phosphorylation	1	1	0.0516364	1
BP	positive regulation of cellular response to X-ray	1	1	0.0516364	1
BP	positive regulation of protein sumoylation	11	2	0.0517151	1
BP	positive regulation of execution phase of apoptosis	15	2	0.0517369	1
BP	vacuolar sequestering	1	1	0.0517897	1
BP	cochlea morphogenesis	24	3	0.0519681	1
BP	dADP biosynthetic process	1	1	0.052104	1
MF	group III metabotropic glutamate receptor activity	1	1	0.0521423	1
MF	nucleotide diphosphatase activity	16	2	0.0523772	1
CC	tertiary granule	163	8	0.0523942	1
BP	cold acclimation	3	1	0.052625	1
MF	15-hydroxyprostaglandin dehydrogenase (NAD+) activity	2	1	0.0526652	1
BP	regulation of glutamate secretion	16	2	0.0527793	1
BP	notochord cell differentiation	1	1	0.052795	1
BP	notochord cell development	1	1	0.052795	1
BP	respiratory burst	35	3	0.0528073	1
BP	zymogen activation	53	4	0.0530885	1
BP	positive regulation of mast cell activation involved in immune response	14	2	0.053122	1
BP	positive regulation of mast cell degranulation	14	2	0.053122	1
BP	primary amino compound metabolic process	13	2	0.0531275	1
BP	regulation of canonical Wnt signaling pathway involved in osteoblast differentiation	3	1	0.05315	1
BP	notochord morphogenesis	10	2	0.0531974	1
BP	negative regulation of neuron migration	12	2	0.0532518	1
BP	response to reactive oxygen species	229	11.5	0.0534114	1
MF	phosphatidate phosphatase activity	13	2	0.0535002	1
MF	antioxidant activity	86	5	0.0536144	1
BP	diencephalon development	75	6	0.0536559	1
BP	centriole assembly	38	3.5	0.0537492	1
MF	corticotropin-releasing hormone binding	2	1	0.0538952	1
BP	thalamus development	13	2	0.0539859	1
BP	regulation of cellular respiration	31	3	0.0541121	1
MF	succinate-CoA ligase (GDP-forming) activity	2	1	0.0543623	1
BP	basement membrane disassembly	3	1	0.0544008	1
BP	detection of chemical stimulus	442	13	0.0547953	1
MF	oxidoreductase activity, acting on the CH-NH group of donors, flavin as acceptor	2	1	0.0548692	1
BP	protein localization to cell junction	94	7	0.0549565	1
BP	positive regulation of corticotropin-releasing hormone secretion	2	1	0.0550552	1
MF	corticotrophin-releasing factor receptor activity	2	1	0.0551542	1
MF	corticotropin-releasing hormone receptor activity	2	1	0.0551542	1
MF	transmitter-gated ion channel activity involved in regulation of postsynaptic membrane potential	47	4	0.0553671	1
MF	phosphatidylinositol bisphosphate binding	110	7	0.0554678	1
BP	mast cell activation	58	4.5	0.0555928	1
BP	negative regulation of stress fiber assembly	26	3	0.0556178	1
BP	leukocyte activation	1190	41	0.0556791	1
BP	regulation of macropinocytosis	3	1	0.0557069	1
BP	negative regulation of interleukin-23 production	2	1	0.0558336	1
MF	ATPase-coupled cation transmembrane transporter activity	53	4	0.0558929	1
BP	vascular endothelial growth factor signaling pathway	43	4	0.0559405	1
CC	intrinsic component of neuronal dense core vesicle membrane	2	1	0.0560005	1
CC	intrinsic component of dense core granule membrane	2	1	0.0560005	1
CC	neuronal dense core vesicle membrane	2	1	0.0560005	1
CC	integral component of neuronal dense core vesicle membrane	2	1	0.0560005	1
BP	regulation of cofactor metabolic process	35	3	0.0562538	1
BP	phototransduction, visible light	34	3.5	0.0563529	1
CC	transport vesicle membrane	203	11	0.0563931	1
CC	succinate-CoA ligase complex	2	1	0.0564144	1
CC	plasma membrane signaling receptor complex	184	10	0.0564605	1
MF	aromatic-L-amino-acid decarboxylase activity	1	1	0.0566867	1
MF	L-dopa decarboxylase activity	1	1	0.0566867	1
BP	dicarboxylic acid transport	96	6	0.0566999	1
BP	presynaptic active zone organization	8	2	0.0568727	1
BP	sensory perception	901	29.5	0.0572645	1
BP	phototransduction	58	4	0.0579749	1
BP	leukocyte differentiation	503	21	0.0580331	1
BP	regulation of B cell receptor signaling pathway	29	3	0.0582161	1
BP	sodium ion export across plasma membrane	14	2	0.0583801	1
BP	inductive cell-cell signaling	1	1	0.0586403	1
BP	olfactory bulb mitral cell layer development	1	1	0.0586403	1
CC	endocytic vesicle lumen	20	2	0.0589363	1
BP	cofactor catabolic process	63	4	0.0590755	1
BP	maintenance of mitochondrion location	2	1	0.0591011	1
BP	regulation of membrane potential	433	20.5	0.0591999	1
BP	regulation of calcium ion import into sarcoplasmic reticulum	2	1	0.0593984	1
BP	positive regulation of secretion	423	18.5	0.0594199	1
BP	positive regulation of AMPA glutamate receptor clustering	1	1	0.0597704	1
BP	engulfment of target by autophagosome	1	1	0.0597863	1
BP	substrate localization to autophagosome	1	1	0.0597863	1
BP	phospholipid transfer to membrane	2	1	0.0603166	1
CC	transport vesicle	387	17.5	0.0603208	1
BP	trans-synaptic signaling by BDNF, modulating synaptic transmission	3	1	0.0605749	1
BP	trans-synaptic signaling by BDNF	3	1	0.0605749	1
BP	optic nerve formation	1	1	0.0606817	1
BP	optic chiasma development	1	1	0.0606817	1
BP	regulation of optic nerve formation	1	1	0.0606817	1
BP	positive regulation of optic nerve formation	1	1	0.0606817	1
MF	activin binding	14	2	0.060718	1
BP	protein localization to presynapse	11	2	0.0609309	1
CC	ruffle	172	10.5	0.0609911	1
MF	syntaxin binding	74	5	0.0611395	1
MF	collagen binding	67	5	0.0612371	1
CC	organelle envelope lumen	88	5	0.0617319	1
MF	I-SMAD binding	11	2	0.0618576	1
MF	malate synthase activity	1	1	0.0621827	1
MF	(S)-citramalyl-CoA lyase activity	1	1	0.0621827	1
BP	regulation of cobalamin metabolic process	1	1	0.0621827	1
BP	regulation of interleukin-13 biosynthetic process	1	1	0.0622407	1
BP	positive regulation of interleukin-13 biosynthetic process	1	1	0.0622407	1
BP	gastrin-induced gastric acid secretion	2	1	0.0622751	1
BP	glycosylceramide metabolic process	20	2	0.0622817	1
BP	response to ATP	31	3	0.0622891	1
BP	positive regulation of fever generation by positive regulation of prostaglandin secretion	2	1	0.0624223	1
BP	positive regulation of ERK1 and ERK2 cascade via TNFSF11-mediated signaling	2	1	0.0624223	1
CC	glial limiting end-foot	3	1	0.0624624	1
BP	protein localization to postsynaptic membrane	44	4	0.0625054	1
BP	regulation of synaptic plasticity by receptor localization to synapse	1	1	0.0625904	1
BP	chemorepulsion of branchiomotor axon	1	1	0.0626909	1
MF	motor activity	135	8	0.0627348	1
BP	regulation of cellular senescence	52	4	0.0627436	1
BP	response to singlet oxygen	1	1	0.0627832	1
BP	cellular response to glycine	1	1	0.0627832	1
MF	pyrophosphate hydrolysis-driven proton transmembrane transporter activity	33	3	0.0632906	1
BP	excitatory chemical synaptic transmission	8	2	0.0633114	1
BP	positive regulation of protein K63-linked ubiquitination	3	1	0.0634843	1
BP	cell differentiation involved in metanephros development	25	3	0.0638219	1
MF	TFIIF-class transcription factor complex binding	1	1	0.0639251	1
BP	regulation of twitch skeletal muscle contraction	2	1	0.0639298	1
BP	regulation of somatostatin secretion	2	1	0.0640642	1
BP	positive regulation of somatostatin secretion	2	1	0.0640642	1
CC	CGRP receptor complex	2	1	0.0643238	1
BP	calcitonin gene-related peptide receptor signaling pathway	2	1	0.0643238	1
MF	L-glutamate transmembrane transporter activity	14	2	0.0643392	1
MF	acidic amino acid transmembrane transporter activity	14	2	0.0643392	1
BP	initiation of neural tube closure	1	1	0.0643514	1
BP	negative regulation of cell-matrix adhesion	43	4	0.0643853	1
BP	adenylate cyclase-activating adrenergic receptor signaling pathway involved in positive regulation of heart rate	1	1	0.064439	1
BP	eosinophil chemotaxis	21	2	0.0644908	1
BP	positive regulation of transport	969	36	0.0645305	1
BP	relaxation of skeletal muscle	2	1	0.0645669	1
BP	floor plate formation	1	1	0.0645796	1
BP	negative regulation of cytosolic calcium ion concentration	12	2	0.0646687	1
BP	hindbrain morphogenesis	41	4	0.0647271	1
MF	bromide peroxidase activity	1	1	0.0648358	1
MF	mitochondrion targeting sequence binding	4	1	0.0649092	1
CC	phagocytic vesicle lumen	4	1	0.06499	1
BP	positive regulation of cardiac muscle contraction	14	2.5	0.0650893	1
BP	export from cell	1553	53.5	0.0651403	1
BP	regulation of transdifferentiation	1	1	0.0651831	1
BP	positive regulation of transdifferentiation	1	1	0.0651831	1
BP	pilomotor reflex	3	1	0.0652185	1
BP	galactolipid catabolic process	4	1	0.0653381	1
BP	positive regulation of mini excitatory postsynaptic potential	2	1	0.0656192	1
BP	interleukin-21 production	1	1	0.0658966	1
BP	interleukin-21 secretion	1	1	0.0658966	1
BP	metanephric nephron development	40	4	0.06606	1
BP	dGTP catabolic process	3	1	0.0664394	1
MF	CCR3 chemokine receptor binding	4	1	0.0664518	1
BP	postsynapse organization	159	10	0.0665017	1
CC	supramolecular complex	1237	43	0.0665825	1
BP	regulation of lamellipodium organization	45	4	0.0668778	1
BP	regulation of endocannabinoid signaling pathway	2	1	0.0671332	1
BP	cellular response to purine-containing compound	13	2	0.0673644	1
BP	catecholamine transport	77	5	0.0675285	1
BP	cell wall disruption in other organism	4	1	0.0675489	1
MF	neurotransmitter receptor activity involved in regulation of postsynaptic membrane potential	50	4	0.0678866	1
BP	positive regulation of phospholipase C-activating G protein-coupled receptor signaling pathway	4	1	0.067953	1
BP	response to yeast	4	1	0.0680711	1
BP	diaphragm contraction	2	1	0.0680763	1
MF	calcitonin receptor activity	2	1	0.0680854	1
BP	prostaglandin transport	17	2	0.0681681	1
BP	parturition	16	2	0.0682415	1
BP	regulation of cardiac muscle cell contraction	43	4.5	0.0682431	1
MF	ATPase-coupled transmembrane transporter activity	102	6	0.0683349	1
CC	juxtaparanode region of axon	10	2	0.0685667	1
BP	negative regulation of binding of sperm to zona pellucida	4	1	0.0686148	1
MF	(alpha-N-acetylneuraminyl-2,3-beta-galactosyl-1,3)-N-acetyl-galactosaminide 6-alpha-sialyltransferase activity	2	1	0.0687121	1
MF	chitinase activity	4	1	0.0687814	1
BP	chitin metabolic process	4	1	0.0687814	1
BP	chitin catabolic process	4	1	0.0687814	1
MF	titin Z domain binding	2	1	0.0688572	1
BP	positive regulation of synaptic transmission	168	10	0.0690022	1
CC	photoreceptor connecting cilium	39	3	0.0690474	1
BP	ureteric bud elongation	9	2	0.069136	1
CC	terminal bouton	51	4	0.069336	1
BP	regulation of plasminogen activation	14	2	0.0693827	1
MF	hydrolase activity, hydrolyzing O-glycosyl compounds	89	5	0.0694375	1
MF	MH2 domain binding	2	1	0.0698292	1
BP	regulation of secretion by cell	749	29.5	0.0700854	1
BP	response to leukemia inhibitory factor	96	6	0.0706948	1
BP	cellular response to leukemia inhibitory factor	96	6	0.0706948	1
MF	succinate-CoA ligase activity	3	1	0.0707751	1
MF	succinate-CoA ligase (ADP-forming) activity	3	1	0.0707751	1
BP	positive regulation of endoplasmic reticulum calcium ion concentration	2	1	0.0707895	1
BP	axo-dendritic protein transport	13	2	0.0708529	1
BP	negative regulation of NAD metabolic process	3	1.5	0.0709084	1
BP	negative regulation of glucose catabolic process to lactate via pyruvate	3	1.5	0.0709084	1
BP	regulation of glutamate receptor signaling pathway	63	5	0.0709599	1
BP	negative regulation of synaptic vesicle exocytosis	4	1	0.0710246	1
BP	multicellular organismal signaling	203	11	0.071084	1
BP	ionotropic glutamate receptor signaling pathway	25	3	0.0715149	1
BP	localization within membrane	93	6	0.0716339	1
BP	programmed DNA elimination	2	1	0.0716475	1
BP	chromosome breakage	2	1	0.0716475	1
BP	cellular senescence	77	5	0.0717084	1
BP	inositol phosphate dephosphorylation	14	2	0.0717432	1
BP	CD4-positive, alpha-beta T cell differentiation	74	5	0.0717645	1
BP	long-term synaptic potentiation	86	6	0.0718746	1
BP	protein delipidation	2	1	0.0723972	1
MF	extracellular ligand-gated ion channel activity	75	5	0.072534	1
BP	negative regulation of synapse organization	25	3	0.0727419	1
BP	lipid export from cell	41	3	0.0729298	1
BP	cellular response to oxidative stress	301	13.5	0.0730015	1
BP	phospholipase C-activating angiotensin-activated signaling pathway	2	1	0.07351	1
MF	metalloendopeptidase activity	100	6	0.0737921	1
BP	positive regulation of lamellipodium organization	28	3	0.074397	1
CC	non-motile cilium	147	7.5	0.0744089	1
BP	regulation of response to drug	106	6	0.0745063	1
CC	platelet dense tubular network membrane	9	2	0.0746634	1
BP	regulation of metanephros size	2	1	0.0747189	1
BP	cAMP-mediated signaling	183	9.5	0.0747532	1
BP	optic nerve structural organization	2	1	0.074904	1
CC	interstitial matrix	12	2	0.0749667	1
BP	regulation of cell communication by electrical coupling	12	2	0.0749849	1
BP	general adaptation syndrome, behavioral process	2	1	0.075316	1
BP	vesicle-mediated cholesterol transport	2	1	0.0753226	1
MF	cytoskeletal protein binding	967	39.5	0.075583	1
BP	activation of transmembrane receptor protein tyrosine kinase activity	13	2	0.075605	1
BP	regulation of dephosphorylation	205	10	0.0759254	1
BP	vesicle tethering to Golgi	4	1	0.0759756	1
CC	catenin complex	28	3	0.0762897	1
BP	synaptic signaling via neuropeptide	3	1	0.0763234	1
BP	axial mesoderm formation	2	1	0.0763667	1
CC	photoreceptor outer segment	87	5	0.076412	1
BP	adrenomedullin receptor signaling pathway	4	1	0.0764843	1
MF	bis(5'-adenosyl)-triphosphatase activity	2	1	0.0765082	1
BP	rostrocaudal neural tube patterning	12	2	0.0765582	1
MF	phosphatidylinositol-4,5-bisphosphate binding	75	5	0.076605	1
BP	dendritic spine organization	78	6	0.0768642	1
BP	phosphorylated carbohydrate dephosphorylation	15	2	0.0768831	1
BP	positive regulation of mast cell activation	18	2	0.0770539	1
BP	response to potassium ion	15	2	0.0770636	1
BP	positive regulation of interleukin-4 biosynthetic process	2	1	0.0772551	1
MF	heterotrimeric G-protein binding	4	1	0.0772597	1
BP	positive regulation of smooth muscle cell proliferation	101	6	0.0774652	1
BP	ganglion mother cell fate determination	2	1	0.0775398	1
BP	regulation of morphogenesis of an epithelium	180	10	0.0777511	1
BP	visual learning	48	4	0.0777719	1
CC	CA3 pyramidal cell dendrite	3	1	0.0779215	1
MF	intracellular sodium activated potassium channel activity	2	1	0.0779318	1
BP	negative regulation of smooth muscle contraction	16	2	0.0780495	1
CC	asymmetric synapse	325	17	0.0780687	1
CC	axon terminus	119	7	0.0781	1
CC	intrinsic component of membrane	5185	149	0.0782607	1
MF	cGMP-dependent protein kinase activity	2	1	0.0784293	1
BP	negative regulation of natural killer cell cytokine production	2	1	0.0785154	1
BP	interleukin-13 biosynthetic process	2	1	0.078606	1
BP	cranial nerve structural organization	11	2	0.0786519	1
CC	centrosome	506	19	0.0787829	1
BP	secretion by cell	1509	51	0.0788144	1
MF	FFAT motif binding	3	1	0.0788318	1
BP	negative regulation of hydrolase activity	453	17.5	0.0789479	1
BP	protein localization to postsynapse	47	4	0.0792623	1
BP	endoplasmic reticulum stress-induced pre-emptive quality control	2	1	0.0795348	1
BP	retrograde axonal protein transport	2	1	0.0795463	1
BP	response to caffeine	17	2	0.0797772	1
BP	response to diuretic	17	2	0.0797772	1
BP	glutamate homeostasis	3	1	0.0798183	1
MF	N-acetyl-beta-D-galactosaminidase activity	3	1	0.0798857	1
BP	RNA import into mitochondrion	5	1	0.080013	1
MF	template-free RNA nucleotidyltransferase	2	1	0.0800781	1
BP	negative regulation of production of siRNA involved in RNA interference	2	1	0.0800781	1
CC	TERT-RMRP complex	2	1	0.0800781	1
MF	group II metabotropic glutamate receptor activity	2	1	0.0801412	1
CC	cilium	599	21.5	0.0801441	1
MF	pre-mRNA binding	38	3	0.0802168	1
MF	phosphatidylethanolamine flippase activity	2	1	0.0802286	1
MF	glycerophospholipid flippase activity	2	1	0.0802286	1
CC	interleukin-1 receptor complex	2	1	0.0802577	1
MF	interleukin-1, type I receptor binding	2	1	0.0802581	1
BP	calcium ion regulated lysosome exocytosis	2	1	0.0802758	1
BP	glycine biosynthetic process	4	1	0.0803435	1
BP	psychomotor behavior	4	1	0.0805443	1
MF	MHC class Ib protein complex binding	4	1	0.0805763	1
CC	telomerase catalytic core complex	2	1	0.0805984	1
MF	telomerase RNA reverse transcriptase activity	2	1	0.0805984	1
BP	retrograde transport, vesicle recycling within Golgi	2	1	0.0809442	1
BP	regulation of polarized epithelial cell differentiation	2	1	0.0810384	1
BP	exogenous drug catabolic process	23	2	0.0811042	1
BP	positive regulation of peptidyl-cysteine S-nitrosylation	2	1	0.0812476	1
BP	positive regulation of striated muscle contraction	16	2.5	0.0813223	1
BP	cellular response to ATP	18	2	0.0813277	1
MF	pre-mRNA 5'-splice site binding	5	1	0.0813885	1
BP	negative regulation of growth hormone secretion	2	1	0.081471	1
BP	regulation of mini excitatory postsynaptic potential	3	1	0.0814922	1
BP	mini excitatory postsynaptic potential	3	1	0.0814922	1
BP	cellular sodium ion homeostasis	17	2	0.0815557	1
CC	collagen type XI trimer	2	1	0.0817259	1
BP	dGTP metabolic process	4	1	0.0817642	1
BP	glycogen catabolic process	22	2	0.0818702	1
BP	RNA interference	17	2	0.0818913	1
BP	dopamine transport	52	4	0.0818955	1
MF	collagen fibril binding	2	1	0.0819663	1
BP	regulation of T-helper 17 type immune response	21	2	0.0820004	1
BP	spontaneous synaptic transmission	11	2	0.082403	1
BP	muscle filament sliding	39	3	0.0825735	1
BP	actin-myosin filament sliding	39	3	0.0825735	1
BP	positive regulation by host of viral transcription	17	2	0.0826934	1
BP	neutrophil chemotaxis	103	5	0.0827411	1
MF	glutamate receptor binding	46	4	0.0827487	1
CC	UDP-N-acetylglucosamine transferase complex	3	1	0.0828602	1
MF	3'-5' RNA helicase activity	19	2	0.0829088	1
BP	regulation of defense response to virus by virus	30	3	0.082981	1
BP	oncogene-induced cell senescence	2	1	0.0830492	1
BP	hepatocyte growth factor receptor signaling pathway	16	2	0.0831109	1
BP	regulation of actin filament-based movement	47	4.5	0.0832635	1
BP	maltose metabolic process	3	1	0.0833249	1
MF	alpha-1,4-glucosidase activity	3	1	0.0833249	1
MF	maltose alpha-glucosidase activity	3	1	0.0833249	1
BP	sucrose metabolic process	3	1	0.0833309	1
BP	axonemal central apparatus assembly	3	1	0.0835527	1
MF	phosphorylase kinase activity	5	1	0.0838613	1
CC	phosphorylase kinase complex	5	1	0.0838613	1
BP	notochord regression	2	1	0.0839561	1
CC	deuterosome	5	1	0.0840657	1
BP	regulation of muscle system process	257	12.5	0.0842119	1
BP	positive regulation of osteoclast development	4	1	0.0842376	1
BP	inositol phosphate catabolic process	16	2	0.0845578	1
BP	regulation of binding of sperm to zona pellucida	5	1	0.0846966	1
BP	positive regulation of interferon-gamma production	64	4	0.0846999	1
BP	neuronal ion channel clustering	12	2	0.084789	1
CC	U2-type post-mRNA release spliceosomal complex	3	1	0.084816	1
BP	cell adhesion	1403	53.5	0.0848186	1
BP	base-excision repair	42	3	0.0850769	1
CC	calcium channel complex	66	5.5	0.0851272	1
CC	sarcoplasmic reticulum	69	5	0.0858308	1
BP	'de novo' AMP biosynthetic process	3	1	0.0859263	1
MF	lipid antigen binding	5	1	0.0859675	1
MF	endogenous lipid antigen binding	5	1	0.0859675	1
MF	exogenous lipid antigen binding	5	1	0.0859675	1
BP	antigen processing and presentation, endogenous lipid antigen via MHC class Ib	5	1	0.0859675	1
CC	platelet alpha granule lumen	66	4	0.0859913	1
BP	purine ribonucleoside monophosphate metabolic process	36	3	0.0860103	1
BP	basement membrane assembly	13	2	0.0861455	1
BP	regulation of focal adhesion assembly	60	5	0.086253	1
BP	regulation of cell-substrate junction assembly	60	5	0.086253	1
BP	regulation of cell-substrate junction organization	60	5	0.086253	1
MF	cGMP binding	15	2	0.0863429	1
BP	corticotropin-releasing hormone secretion	3	1	0.0864064	1
BP	regulation of corticotropin-releasing hormone secretion	3	1	0.0864064	1
BP	negative regulation of actin filament bundle assembly	29	3	0.08662	1
CC	piP-body	5	1	0.0866684	1
BP	cellular water homeostasis	4	1	0.0868506	1
BP	pre-B cell allelic exclusion	3	1.5	0.0868853	1
BP	regulation of hydrogen peroxide metabolic process	19	2	0.0869465	1
BP	negative regulation of nucleotide-binding oligomerization domain containing signaling pathway	3	1	0.0869914	1
BP	negative regulation of nucleotide-binding oligomerization domain containing 2 signaling pathway	3	1	0.0869914	1
BP	optic nerve development	13	2	0.0870157	1
BP	glucan catabolic process	23	2	0.0871295	1
BP	translational attenuation	2	1	0.0871968	1
MF	thioredoxin peroxidase activity	5	1	0.0872182	1
BP	nephric duct morphogenesis	12	2	0.087308	1
MF	phosphatidylinositol-3,5-bisphosphate 3-phosphatase activity	5	1	0.0874651	1
BP	positive regulation of synaptic vesicle fusion to presynaptic active zone membrane	2	1	0.0875003	1
BP	calcium-dependent activation of synaptic vesicle fusion	2	1	0.0875003	1
BP	natural killer cell differentiation	20	2	0.0875518	1
BP	central nervous system morphogenesis	2	1	0.0876626	1
BP	regulation of male mating behavior	2	1	0.087735	1
BP	positive regulation of male mating behavior	2	1	0.087735	1
BP	floor plate morphogenesis	2	1	0.0878585	1
BP	regulation of T cell extravasation	5	1	0.0879692	1
CC	secretory granule membrane	295	12	0.0881905	1
MF	ephrin receptor binding	27	3	0.088299	1
MF	Rho guanyl-nucleotide exchange factor activity	75	6	0.0884588	1
CC	hippocampal mossy fiber	3	1	0.0885907	1
MF	formate-tetrahydrofolate ligase activity	2	1	0.0885976	1
BP	10-formyltetrahydrofolate biosynthetic process	2	1	0.0885976	1
BP	purine deoxyribonucleoside diphosphate biosynthetic process	2	1	0.0887166	1
BP	cellular response to alkaloid	34	3	0.0887999	1
BP	relaxation of cardiac muscle	16	2	0.0889221	1
BP	purine nucleoside monophosphate metabolic process	37	3	0.0890881	1
BP	plasma lipoprotein particle organization	45	3	0.0891699	1
BP	regulation of nucleotide-excision repair	2	1	0.0896334	1
BP	sarcosine metabolic process	2	1	0.0897169	1
CC	cytoplasmic ribonucleoprotein granule	210	9	0.0897548	1
BP	centrosome cycle	123	6.5	0.0897836	1
BP	de novo centriole assembly	5	1	0.089791	1
BP	de novo centriole assembly involved in multi-ciliated epithelial cell differentiation	5	1	0.089791	1
BP	negative regulation of fermentation	4	1.5	0.089832	1
BP	short-term synaptic potentiation	3	1	0.0900068	1
BP	biological adhesion	1410	53.5	0.0900791	1
BP	regulation of centrosome duplication	42	3.5	0.0903561	1
BP	protein localization to cytosolic proteasome complex	2	1	0.0904113	1
BP	protein localization to cytosolic proteasome complex involved in ERAD pathway	2	1	0.0904113	1
MF	Rho GDP-dissociation inhibitor binding	3	1	0.090557	1
MF	myosin phosphatase activity	4	1	0.0907281	1
CC	astrocyte end-foot	5	1	0.0907549	1
BP	fast-twitch skeletal muscle fiber contraction	2	1	0.0908176	1
BP	positive regulation of hh target transcription factor activity	3	1	0.0909618	1
BP	superior temporal gyrus development	2	1	0.0912485	1
BP	regulation of interferon-gamma production	99	5	0.0913364	1
BP	head development	764	33.5	0.0916183	1
BP	cell junction maintenance	29	3	0.0916465	1
BP	lymphangiogenesis	16	2	0.0918355	1
MF	syntaxin-3 binding	3	1	0.0919511	1
MF	potassium:proton exchanging ATPase activity	3	1	0.0920721	1
CC	plasma membrane proton-transporting V-type ATPase complex	4	1	0.0920867	1
CC	platelet dense tubular network	11	2	0.0921666	1
BP	adenylate cyclase-modulating G protein-coupled receptor signaling pathway	220	10	0.0922427	1
BP	synaptic transmission involved in micturition	3	1	0.0923517	1
BP	reticulophagy	4	1	0.0925228	1
BP	negative regulation of synaptic transmission	71	5	0.0928769	1
BP	regulation of endosome size	5	1	0.0931661	1
CC	mast cell granule	22	2.5	0.0932189	1
BP	regulation of short-term neuronal synaptic plasticity	14	2	0.0933247	1
BP	phospholipid dephosphorylation	37	3	0.0933652	1
CC	Schaffer collateral - CA1 synapse	82	6	0.0935081	1
BP	neuron projection organization	86	6	0.0935333	1
BP	regulation of antigen receptor-mediated signaling pathway	65	4.5	0.0937357	1
BP	negative regulation of hair follicle development	4	1	0.0938748	1
BP	neural tube closure	90	6	0.0939367	1
BP	positive regulation of neuron death	94	6	0.0942944	1
BP	second-messenger-mediated signaling	437	18.5	0.0943151	1
BP	purine nucleoside monophosphate biosynthetic process	19	2	0.0944353	1
BP	purine ribonucleoside monophosphate biosynthetic process	19	2	0.0944353	1
BP	adenylate cyclase-activating adrenergic receptor signaling pathway involved in regulation of heart rate	3	1.5	0.0944606	1
BP	central nervous system projection neuron axonogenesis	25	3	0.09457	1
BP	regulation of substrate adhesion-dependent cell spreading	52	4	0.0946273	1
BP	myeloid dendritic cell activation involved in immune response	3	1	0.0946525	1
MF	intraciliary transport particle A binding	3	1.5	0.0947395	1
CC	cell periphery	5330	164.5	0.0948671	1
BP	somatostatin secretion	4	1	0.0951153	1
MF	interleukin-1 receptor antagonist activity	3	1	0.0951888	1
BP	serotonin biosynthetic process	3	1	0.0954506	1
MF	cysteine-type carboxypeptidase activity	4	1	0.0955913	1
MF	cysteine-type exopeptidase activity	4	1	0.0955913	1
BP	cGMP-mediated signaling	33	3	0.0958392	1
BP	regulation of production of siRNA involved in RNA interference	3	1	0.0958535	1
BP	T-helper cell differentiation	58	4	0.0958797	1
BP	axial mesoderm morphogenesis	3	1	0.0959681	1
BP	tube closure	91	6	0.0960843	1
BP	positive regulation of heart contraction	39	3.5	0.0961112	1
BP	purine deoxyribonucleoside triphosphate catabolic process	5	1	0.0963694	1
BP	collagen fibril organization	53	4	0.0964747	1
BP	dADP metabolic process	3	1	0.0965893	1
BP	T cell activation	451	18.5	0.0969415	1
MF	ligase activity, forming phosphoric ester bonds	5	1	0.0971281	1
BP	amino acid homeostasis	4	1	0.0972347	1
BP	phytoalexin metabolic process	2	1	0.0974892	1
BP	negative regulation of BMP signaling pathway	51	4	0.0977309	1
BP	regulation of system process	607	25	0.0977317	1
CC	axonemal central apparatus	3	1	0.0977839	1
CC	interleukin-18 receptor complex	3	1	0.0979407	1
BP	receptor localization to non-motile cilium	4	1	0.0979749	1
MF	BRE binding	2	1	0.0980665	1
BP	regulation of heart contraction	248	12	0.0980896	1
BP	presynaptic signal transduction	2	1	0.0983313	1
BP	presynapse to nucleus signaling pathway	2	1	0.0983313	1
BP	Golgi apparatus mannose trimming	3	1	0.0987138	1
CC	senescence-associated heterochromatin focus	3	1	0.0989346	1
BP	senescence-associated heterochromatin focus assembly	3	1	0.0989346	1
MF	tRNA (uracil) methyltransferase activity	4	1	0.0994254	1
MF	heme binding	131	6	0.0996068	1
BP	negative regulation of interleukin-8 production	22	2	0.0998645	1
BP	'de novo' IMP biosynthetic process	6	1	0.100074	1
BP	actin filament uncapping	2	1	0.100076	1
BP	negative regulation of fertilization	6	1	0.100242	1
BP	response to inorganic substance	554	21	0.100276	1
BP	eosinophil migration	25	2	0.100316	1
BP	dendritic cell differentiation	41	3	0.10067	1
BP	protein transport along microtubule	68	4	0.10091	1
BP	microtubule-based protein transport	68	4	0.10091	1
MF	protein histidine phosphatase activity	3	1	0.100919	1
BP	cell proliferation in external granule layer	15	2	0.101013	1
BP	cerebellar granule cell precursor proliferation	15	2	0.101013	1
MF	actin binding	428	20	0.101064	1
BP	memory T cell activation	3	1	0.101277	1
CC	cell leading edge	401	19	0.101311	1
BP	CD4-positive, alpha-beta T cell differentiation involved in immune response	60	4	0.101365	1
BP	regulation of tetrapyrrole metabolic process	3	1	0.101513	1
BP	negative regulation of lymphangiogenesis	3	1	0.101641	1
BP	ureteric bud morphogenesis	65	5	0.101775	1
BP	negative regulation of synaptic vesicle recycling	3	1	0.101828	1
MF	benzaldehyde dehydrogenase (NAD+) activity	3	1	0.102062	1
BP	neutral lipid catabolic process	43	3	0.102223	1
BP	acylglycerol catabolic process	43	3	0.102223	1
MF	phosphatidylserine binding	57	4	0.102361	1
BP	cellular oxidant detoxification	101	5	0.102506	1
CC	symbiont-containing vacuole membrane	6	1	0.102861	1
BP	indole-containing compound metabolic process	23	2	0.103023	1
BP	nucleoside monophosphate metabolic process	70	4	0.103161	1
CC	neuromuscular junction	76	5	0.103204	1
CC	dense core granule membrane	3	1	0.103242	1
BP	response to insecticide	17	2	0.103333	1
MF	RNA polymerase II general transcription initiation factor binding	20	2	0.103717	1
BP	visual behavior	53	4	0.103779	1
BP	cochlea development	51	4	0.103933	1
CC	intermediate-density lipoprotein particle	5	1	0.103975	1
MF	ionotropic glutamate receptor binding	31	3	0.104001	1
BP	negative regulation of Rho-dependent protein serine/threonine kinase activity	3	1	0.104008	1
CC	presynaptic membrane	161	9	0.104027	1
MF	extracellularly glutamate-gated ion channel activity	2	1	0.104301	1
CC	commitment complex	5	1	0.1046	1
BP	malate-aspartate shuttle	4	1	0.10479	1
BP	monoamine transport	90	5	0.104948	1
BP	positive regulation of neuron apoptotic process	57	4	0.105114	1
CC	ciliary tip	45	3	0.105235	1
BP	DNA recombinase assembly	5	1	0.105243	1
BP	DNA repair complex assembly	5	1	0.105243	1
MF	rhodopsin kinase activity	3	1	0.105282	1
BP	stem cell fate determination	3	1	0.10541	1
MF	GTP-dependent protein binding	22	2	0.105594	1
MF	adenylate cyclase regulator activity	2	1	0.105695	1
MF	adenylate cyclase inhibitor activity	2	1	0.105695	1
BP	regulation of intrinsic apoptotic signaling pathway in response to hydrogen peroxide	3	1	0.106221	1
BP	negative regulation of intrinsic apoptotic signaling pathway in response to hydrogen peroxide	3	1	0.106221	1
BP	regulation of synaptic transmission, glutamatergic	70	5	0.106523	1
BP	cell proliferation in hindbrain	16	2	0.106767	1
BP	alpha-beta T cell activation involved in immune response	61	4	0.106868	1
BP	alpha-beta T cell differentiation involved in immune response	61	4	0.106868	1
CC	myosin II complex	19	2	0.106929	1
BP	endoplasmic reticulum membrane organization	4	1	0.106993	1
BP	negative regulation of epidermis development	18	2	0.107087	1
BP	calcium ion import into sarcoplasmic reticulum	4	1	0.107184	1
BP	negative regulation of interleukin-6 production	52	3	0.10726	1
BP	mesonephric tubule morphogenesis	66	5	0.107437	1
BP	multicellular organismal response to stress	73	5	0.107663	1
CC	integral component of postsynaptic membrane	117	7	0.107705	1
BP	signal transduction downstream of smoothened	4	1	0.107727	1
BP	cellular polysaccharide catabolic process	25	2	0.107867	1
MF	alpha-1,6-mannosylglycoprotein 6-beta-N-acetylglucosaminyltransferase activity	2	1	0.108231	1
BP	negative regulation of protein tyrosine phosphatase activity	3	1	0.108392	1
BP	positive regulation of neutrophil apoptotic process	4	1	0.108449	1
CC	RNA-directed RNA polymerase complex	4	1	0.108731	1
BP	pronephric field specification	2	1	0.10914	1
BP	pattern specification involved in pronephros development	2	1	0.10914	1
BP	kidney field specification	2	1	0.10914	1
BP	regulation of mesenchymal cell apoptotic process involved in metanephric nephron morphogenesis	2	1	0.10914	1
BP	negative regulation of mesenchymal cell apoptotic process involved in metanephric nephron morphogenesis	2	1	0.10914	1
BP	mesenchymal stem cell maintenance involved in metanephric nephron morphogenesis	2	1	0.10914	1
BP	apoptotic process involved in metanephric collecting duct development	2	1	0.10914	1
BP	apoptotic process involved in metanephric nephron tubule development	2	1	0.10914	1
BP	regulation of apoptotic process involved in metanephric collecting duct development	2	1	0.10914	1
BP	negative regulation of apoptotic process involved in metanephric collecting duct development	2	1	0.10914	1
BP	regulation of apoptotic process involved in metanephric nephron tubule development	2	1	0.10914	1
BP	negative regulation of apoptotic process involved in metanephric nephron tubule development	2	1	0.10914	1
BP	mesenchymal cell apoptotic process involved in metanephric nephron morphogenesis	2	1	0.10914	1
BP	regulation of metanephric DCT cell differentiation	2	1	0.10914	1
BP	positive regulation of metanephric DCT cell differentiation	2	1	0.10914	1
CC	organelle membrane contact site	21	2	0.109595	1
BP	leukocyte activation involved in immune response	689	23	0.109648	1
BP	regulation of calcium ion-dependent exocytosis of neurotransmitter	4	1	0.109678	1
MF	inorganic diphosphatase activity	4	1	0.109715	1
CC	excitatory synapse	50	4	0.109818	1
BP	regulation of corticosterone secretion	4	1	0.109987	1
MF	ion antiporter activity involved in regulation of postsynaptic membrane potential	2	1	0.110012	1
MF	calcium:cation antiporter activity involved in regulation of postsynaptic cytosolic calcium ion concentration	2	1	0.110012	1
CC	multivesicular body lumen	7	1	0.110071	1
BP	actin modification	4	1	0.110417	1
BP	purine deoxyribonucleotide catabolic process	6	1	0.110517	1
MF	potassium channel activity	120	7	0.11058	1
BP	L-alanine metabolic process	4	1	0.1106	1
BP	L-alanine catabolic process	4	1	0.1106	1
BP	focal adhesion assembly	81	6	0.110674	1
BP	cell projection organization	1514	57	0.11075	1
MF	endopeptidase activity	393	14	0.110994	1
BP	isoquinoline alkaloid metabolic process	3	1	0.111141	1
BP	TNFSF11-mediated signaling pathway	4	1	0.111155	1
BP	cholesterol biosynthetic process via desmosterol	4	1	0.111245	1
BP	cholesterol biosynthetic process via lathosterol	4	1	0.111245	1
BP	brain morphogenesis	33	3	0.111796	1
MF	trace-amine receptor activity	7	1	0.111809	1
BP	regulation of cellular response to X-ray	2	1	0.111867	1
CC	ribonucleoprotein granule	221	9	0.112003	1
BP	regulation of cell-substrate adhesion	215	11	0.112165	1
BP	regulation of smooth muscle contraction	65	4	0.112211	1
BP	regulation of phospholipase C-activating G protein-coupled receptor signaling pathway	5	1	0.112299	1
BP	positive regulation of mast cell chemotaxis	6	1	0.1123	1
BP	T follicular helper cell differentiation	4	1	0.112343	1
MF	beta-N-acetylhexosaminidase activity	5	1	0.112384	1
BP	plasma membrane bounded cell projection organization	1477	56	0.112916	1
MF	phospholipase activity	102	5.5	0.113001	1
BP	histone H2A phosphorylation	4	1	0.113031	1
BP	ERBB3 signaling pathway	3	1	0.113128	1
MF	phosphatidylinositol-3,4-bisphosphate 5-kinase activity	4	1	0.113378	1
MF	GDP-dissociation inhibitor binding	4	1	0.113516	1
BP	negative regulation of epinephrine secretion	6	1	0.113637	1
MF	serine binding	4	1	0.11369	1
BP	regulation of protein sumoylation	21	2	0.113983	1
BP	cellular response to chemical stress	349	14.5	0.114044	1
MF	P-P-bond-hydrolysis-driven protein transmembrane transporter activity	7	1	0.114125	1
BP	secretory granule maturation	4	1	0.114139	1
BP	skeletal muscle contraction	41	3	0.114199	1
BP	directional guidance of interneurons involved in migration from the subpallium to the cortex	2	1	0.114661	1
BP	chemorepulsion involved in interneuron migration from the subpallium to the cortex	2	1	0.114661	1
BP	positive regulation of neurotransmitter transport	37	3	0.114728	1
CC	SNARE complex	46	3	0.11473	1
BP	negative regulation of receptor catabolic process	4	1	0.114747	1
BP	positive regulation of mitochondrion organization	116	6	0.115178	1
BP	purine nucleoside triphosphate catabolic process	6	1	0.115203	1
CC	microvesicle	5	1	0.115363	1
MF	benzaldehyde dehydrogenase [NAD(P)+] activity	4	1	0.115469	1
BP	response to glycine	2	1	0.115554	1
BP	negative regulation of transforming growth factor beta receptor signaling pathway	78	5.5	0.115603	1
MF	amidine-lyase activity	7	1	0.115775	1
MF	AF-2 domain binding	3	1	0.115855	1
BP	regulation of fertilization	27	2	0.116056	1
BP	glucose catabolic process to lactate	5	1.5	0.116208	1
BP	glycolytic fermentation	5	1.5	0.116208	1
BP	glucose catabolic process to lactate via pyruvate	5	1.5	0.116208	1
BP	regulation of NAD metabolic process	5	1.5	0.116208	1
BP	regulation of glucose catabolic process to lactate via pyruvate	5	1.5	0.116208	1
BP	removal of superoxide radicals	24	2	0.116353	1
BP	response to toxic substance	524	19.5	0.116391	1
BP	primary neural tube formation	97	6	0.116422	1
BP	vagus nerve morphogenesis	2	1	0.116451	1
BP	cell activation involved in immune response	693	23	0.116455	1
CC	postsynaptic density	321	16	0.11647	1
MF	N-acylphosphatidylethanolamine-specific phospholipase D activity	5	1	0.116506	1
MF	microtubule binding	242	11.5	0.116746	1
CC	plasma membrane	5211	159	0.116773	1
BP	cell aging	115	6	0.11686	1
BP	regulation of synaptic activity	3	1	0.11689	1
CC	synaptobrevin 2-SNAP-25-syntaxin-3-complexin complex	2	1	0.116907	1
BP	myeloid progenitor cell differentiation	5	1	0.117183	1
BP	negative regulation of relaxation of cardiac muscle	2	1	0.117196	1
BP	receptor localization to synapse	55	4	0.117205	1
MF	transmembrane receptor protein tyrosine kinase activity	62	5	0.117274	1
BP	left/right pattern formation	20	2	0.117343	1
BP	indole-containing compound biosynthetic process	4	1	0.117409	1
BP	indolalkylamine biosynthetic process	4	1	0.117409	1
CC	nuclear ubiquitin ligase complex	43	3	0.117575	1
BP	lysosome localization	73	4.5	0.117955	1
BP	T cell activation involved in immune response	95	5.5	0.118125	1
BP	cellular response to calcium ion	82	5	0.118151	1
BP	regulation of generation of precursor metabolites and energy	154	7.5	0.118213	1
BP	regulation of phosphatidylinositol dephosphorylation	6	1	0.118434	1
BP	polysaccharide catabolic process	27	2	0.118604	1
BP	postganglionic parasympathetic fiber development	2	1	0.118669	1
CC	mitochondrial tricarboxylic acid cycle enzyme complex	6	1	0.118948	1
BP	cell activation	1346	44.5	0.118981	1
BP	regulation of Ras protein signal transduction	231	12	0.119049	1
BP	glucosamine-containing compound catabolic process	7	1	0.119142	1
BP	deadenylation-independent decapping of nuclear-transcribed mRNA	6	1	0.119168	1
MF	catalytic activity, acting on DNA	206	8	0.119236	1
CC	spindle	346	13.5	0.119245	1
BP	directional locomotion	3	1	0.119359	1
BP	pre-B cell differentiation	5	1.5	0.119388	1
BP	response to muscle activity	24	2	0.120399	1
BP	fourth ventricle development	2	1	0.120955	1
BP	sarcoplasmic reticulum calcium ion transport	41	3.5	0.12096	1
BP	social behavior	52	4	0.121251	1
MF	manganese transmembrane transporter activity, phosphorylative mechanism	3	1	0.121789	1
BP	osteoclast development	18	2	0.122195	1
CC	intrinsic component of postsynaptic membrane	122	7	0.122223	1
CC	symbiont-containing vacuole	7	1	0.122229	1
MF	DNA topoisomerase type I (single strand cut, ATP-independent) activity	4	1	0.122258	1
MF	methylenetetrahydrofolate dehydrogenase [NAD(P)+] activity	4	1	0.12228	1
MF	methylenetetrahydrofolate dehydrogenase (NADP+) activity	4	1	0.12228	1
BP	defense response to protozoan	24	2	0.122503	1
BP	negative regulation of cell proliferation involved in contact inhibition	4	1	0.122591	1
BP	positive regulation of cell aging	23	2	0.122637	1
MF	6-phosphofructo-2-kinase activity	4	1	0.122856	1
CC	centriole	137	6	0.122912	1
BP	protein-lipid complex subunit organization	49	3	0.122958	1
BP	transcription, RNA-templated	3	1	0.123067	1
MF	RNA-directed 5'-3' RNA polymerase activity	3	1	0.123067	1
BP	negative regulation of RNA interference	3	1	0.123208	1
BP	kidney morphogenesis	94	6	0.123212	1
BP	kidney rudiment formation	3	1	0.12323	1
MF	ligand-gated ion channel activity involved in regulation of presynaptic membrane potential	3	1	0.123298	1
BP	stem cell population maintenance	157	8	0.123437	1
BP	corticosterone secretion	5	1	0.12345	1
BP	cell junction organization	660	29.5	0.123575	1
BP	cardiac muscle cell contraction	73	5.5	0.123737	1
BP	neutrophil migration	116	5	0.12382	1
BP	neurotransmitter receptor transport to plasma membrane	18	2	0.123841	1
BP	neurotransmitter receptor transport to postsynaptic membrane	18	2	0.123841	1
CC	potassium channel complex	94	6	0.123843	1
BP	positive regulation of voltage-gated potassium channel activity involved in ventricular cardiac muscle cell action potential repolarization	4	1.5	0.123877	1
BP	positive regulation of ventricular cardiac muscle cell action potential	4	1.5	0.123877	1
BP	positive regulation of membrane repolarization during ventricular cardiac muscle cell action potential	4	1.5	0.123877	1
BP	positive regulation of membrane repolarization during cardiac muscle cell action potential	4	1.5	0.123877	1
BP	negative regulation of endocytosis	48	3	0.124163	1
MF	tetrapyrrole binding	141	6	0.124216	1
BP	involuntary skeletal muscle contraction	3	1	0.12447	1
BP	behavioral fear response	37	3	0.124509	1
BP	positive regulation of intracellular protein transport	173	8	0.124562	1
BP	regulation of hydrolase activity	1262	43.5	0.124592	1
CC	HAUS complex	8	1	0.124723	1
BP	microtubule cytoskeleton organization involved in establishment of planar polarity	3	1	0.124995	1
BP	general adaptation syndrome	3	1	0.125039	1
BP	cell communication involved in cardiac conduction	56	4	0.125411	1
BP	COP9 signalosome assembly	5	1	0.12546	1
BP	choline catabolic process	6	1	0.125685	1
BP	glutamate biosynthetic process	6	1	0.125726	1
BP	membrane raft polarization	4	1	0.125834	1
BP	alanine metabolic process	5	1	0.126123	1
BP	alanine catabolic process	5	1	0.126123	1
BP	pyruvate family amino acid metabolic process	5	1	0.126123	1
BP	pyruvate family amino acid catabolic process	5	1	0.126123	1
BP	arachidonic acid secretion	31	2	0.126184	1
BP	arachidonate transport	31	2	0.126184	1
BP	cellular detoxification	111	5	0.126397	1
MF	calcitonin gene-related peptide receptor activity	4	1	0.126538	1
BP	DCT cell differentiation	3	1	0.126617	1
BP	metanephric DCT cell differentiation	3	1	0.126617	1
BP	response to pyrethroid	4	1	0.126844	1
BP	regulation of mast cell chemotaxis	7	1	0.126985	1
CC	secretory granule	824	26	0.127285	1
BP	intraspecies interaction between organisms	54	4	0.127294	1
BP	maintenance of cell number	159	8	0.127329	1
BP	T cell differentiation involved in immune response	68	4	0.127366	1
CC	endodeoxyribonuclease complex	6	1	0.127414	1
BP	skeletal muscle hypertrophy	4	1	0.127428	1
BP	detection of light stimulus	73	4	0.127435	1
MF	vasoactive intestinal polypeptide receptor activity	3	1	0.127455	1
BP	secretion	1639	53	0.127484	1
BP	response to protozoan	25	2	0.127863	1
BP	positive regulation of substrate adhesion-dependent cell spreading	37	3	0.127864	1
BP	energy derivation by oxidation of organic compounds	271	10.5	0.128217	1
MF	calcitonin family binding	4	1	0.128241	1
BP	behavioral defense response	38	3	0.128273	1
BP	retinal pigment epithelium development	4	1	0.128347	1
BP	nephric duct development	16	2	0.128439	1
BP	corticotropin secretion	7	1	0.128521	1
BP	morphogenesis of an epithelium	537	23	0.128726	1
BP	regulation of phosphatase activity	171	8	0.128778	1
BP	aminergic neurotransmitter loading into synaptic vesicle	4	1	0.128803	1
BP	regulation of kidney size	4	1	0.128975	1
BP	amino acid transport	141	7	0.129019	1
BP	regulation of Rho-dependent protein serine/threonine kinase activity	4	1	0.129097	1
MF	clathrin binding	57	4	0.129166	1
MF	signaling adaptor activity	54	4	0.129786	1
MF	RNA polymerase III general transcription initiation factor binding	3	1	0.129926	1
MF	TFIIIC-class transcription factor complex binding	3	1	0.129926	1
BP	outer mitochondrial membrane organization	7	1	0.129931	1
BP	negative regulation of cell junction assembly	30	3	0.130075	1
BP	establishment of protein localization to postsynaptic membrane	19	2	0.130199	1
MF	phosphatidylinositol-4,5-bisphosphate 3-kinase activity	5	1	0.130354	1
MF	phosphatidylinositol bisphosphate kinase activity	5	1	0.130354	1
BP	regulation of behavior	71	4	0.13089	1
BP	canonical Wnt signaling pathway involved in osteoblast differentiation	5	1	0.13095	1
CC	dentate gyrus mossy fiber	4	1	0.131036	1
BP	negative regulation of cellular response to transforming growth factor beta stimulus	80	5.5	0.131116	1
BP	positive regulation of thyroid hormone generation	3	1	0.131205	1
BP	neurotransmitter metabolic process	152	7	0.131206	1
BP	canonical Wnt signaling pathway involved in midbrain dopaminergic neuron differentiation	4	1	0.131241	1
BP	negative regulation of gastric acid secretion	7	1	0.131313	1
BP	succinyl-CoA metabolic process	6	1	0.131333	1
BP	response to oxygen-glucose deprivation	8	1	0.131357	1
BP	cellular response to oxygen-glucose deprivation	8	1	0.131357	1
BP	purine deoxyribonucleoside diphosphate metabolic process	4	1	0.131487	1
BP	endothelial cell-matrix adhesion	6	1	0.131497	1
MF	NADH pyrophosphatase activity	7	1	0.131664	1
BP	regulation of spontaneous neurotransmitter secretion	3	1	0.131708	1
BP	regulation of execution phase of apoptosis	27	2	0.131785	1
BP	negative regulation of glutamate secretion	5	1	0.131826	1
BP	positive regulation of leukocyte differentiation	143	7	0.132063	1
CC	myosin filament	22	2	0.13214	1
BP	positive regulation of interleukin-10 biosynthetic process	4	1	0.132149	1
MF	L-aspartate transmembrane transporter activity	6	1	0.132177	1
CC	synaptobrevin 2-SNAP-25-syntaxin-1a-complexin I complex	4	1	0.132216	1
BP	histamine production involved in inflammatory response	6	1	0.132238	1
BP	histamine secretion involved in inflammatory response	6	1	0.132238	1
BP	histamine secretion by mast cell	6	1	0.132238	1
BP	positive regulation of dermatome development	3	1	0.132245	1
BP	negative regulation of hair cycle	5	1	0.132354	1
BP	Spemann organizer formation	4	1	0.13265	1
BP	T cell chemotaxis	28	2	0.132987	1
BP	cellular response to oxygen radical	26	2	0.133049	1
BP	cellular response to superoxide	26	2	0.133049	1
MF	phospholipase D activity	6	1	0.133232	1
BP	protein localization to photoreceptor outer segment	6	1	0.133332	1
BP	protein-lipid complex remodeling	28	2	0.133368	1
BP	plasma lipoprotein particle remodeling	28	2	0.133368	1
BP	pinocytosis	21	2	0.133394	1
BP	regulation of rhodopsin mediated signaling pathway	26	2.5	0.133571	1
CC	mitochondrial outer membrane translocase complex	9	1	0.133807	1
CC	multivesicular body	51	3.5	0.134063	1
BP	regulation of cell adhesion	683	27.5	0.134125	1
BP	fermentation	6	1.5	0.134211	1
BP	regulation of fermentation	6	1.5	0.134211	1
BP	lymph vessel morphogenesis	19	2	0.134852	1
BP	response to thyroid hormone	26	2	0.134913	1
BP	heart process	289	13	0.134965	1
BP	negative regulation of receptor-mediated endocytosis	27	2	0.135042	1
BP	multi-ciliated epithelial cell differentiation	7	1	0.135121	1
BP	primary amino compound biosynthetic process	5	1	0.135167	1
BP	leukocyte mediated immunity	761	24.5	0.135236	1
BP	regulation of proteolysis	719	24	0.135298	1
BP	regulation of secretion	802	29.5	0.135321	1
BP	positive regulation of delayed rectifier potassium channel activity	4	1	0.135321	1
BP	cellular component morphogenesis	778	34.5	0.135507	1
BP	plasma lipoprotein particle assembly	28	2	0.135588	1
BP	L-glutamate transmembrane transport	23	2	0.135595	1
BP	interferon-gamma production	111	5	0.136008	1
BP	syncytiotrophoblast cell differentiation involved in labyrinthine layer development	3	1	0.136035	1
BP	negative regulation of CD4-positive, alpha-beta T cell differentiation	20	2	0.136088	1
MF	potassium ion transmembrane transporter activity	156	8	0.136102	1
MF	structural constituent of postsynaptic specialization	3	1	0.136305	1
MF	structural constituent of postsynaptic density	3	1	0.136305	1
BP	cell-substrate adhesion	352	16	0.136391	1
CC	BAT3 complex	3	1	0.136517	1
MF	fructose-2,6-bisphosphate 2-phosphatase activity	5	1	0.136621	1
BP	fructose 2,6-bisphosphate metabolic process	5	1	0.136621	1
BP	cranial nerve development	51	4	0.136635	1
BP	CD4-positive, alpha-beta T cell activation	92	5	0.136665	1
BP	collagen catabolic process	46	3	0.137174	1
BP	nuclear matrix organization	3	1	0.137322	1
BP	nuclear matrix anchoring at nuclear membrane	3	1	0.137322	1
BP	action potential	132	7.5	0.137354	1
BP	regulation of interleukin-17 production	33	2	0.137391	1
BP	purine deoxyribonucleotide biosynthetic process	3	1	0.137425	1
MF	alpha-glucosidase activity	5	1	0.137483	1
BP	third ventricle development	3	1	0.137542	1
BP	interleukin-4 biosynthetic process	3	1	0.137927	1
BP	regulation of interleukin-4 biosynthetic process	3	1	0.137927	1
BP	negative regulation of antigen receptor-mediated signaling pathway	28	2	0.137935	1
BP	negative regulation of cytokine production involved in immune response	23	2	0.138098	1
BP	positive regulation of postsynaptic membrane organization	5	1	0.138177	1
MF	alpha-actinin binding	37	3	0.138178	1
MF	phospholipase A2 activity	33	2	0.138432	1
MF	glucose:sodium symporter activity	7	1	0.138601	1
BP	pancreas morphogenesis	4	1	0.138648	1
BP	negative regulation of cytolysis	5	1	0.138674	1
BP	protein-containing complex remodeling	29	2	0.138697	1
BP	response to sucrose	6	1	0.138716	1
BP	response to disaccharide	6	1	0.138716	1
BP	regulation of extracellular matrix disassembly	17	2	0.138729	1
CC	cell projection membrane	325	14.5	0.138948	1
BP	regulation of locomotor rhythm	3	1	0.139024	1
BP	glycosylceramide catabolic process	8	1	0.139422	1
CC	late endosome lumen	9	1	0.13949	1
MF	myosin light chain kinase activity	4	1	0.139686	1
BP	positive regulation of bone development	8	1	0.139966	1
BP	protein targeting to vacuole involved in autophagy	4	1	0.140107	1
CC	core-binding factor complex	3	1	0.140276	1
BP	ADP biosynthetic process	5	1	0.140477	1
MF	phosphatidylinositol-3,5-bisphosphate phosphatase activity	8	1	0.140639	1
BP	membrane raft distribution	5	1	0.14072	1
BP	synaptic vesicle clustering	16	2	0.14072	1
CC	sarcoplasm	78	5	0.140746	1
BP	regulation of calcium ion import across plasma membrane	4	1	0.140749	1
BP	myeloid leukocyte migration	208	8	0.140771	1
BP	cell recognition	146	7	0.140845	1
MF	myosin light chain binding	7	1	0.140872	1
BP	formate metabolic process	6	1	0.1409	1
MF	sodium:bicarbonate symporter activity	6	1	0.141108	1
MF	solute:bicarbonate symporter activity	6	1	0.141108	1
BP	negative regulation of dendritic spine maintenance	4	1	0.141179	1
BP	learning	145	8	0.141363	1
BP	neural tube formation	105	6	0.141684	1
BP	regulation of NMDA receptor activity	36	3	0.141749	1
BP	regulation of glutamate receptor clustering	4	1	0.141926	1
BP	regulation of AMPA glutamate receptor clustering	4	1	0.141926	1
BP	positive regulation of bicellular tight junction assembly	4	1	0.142153	1
MF	transferase activity, transferring acyl groups, acyl groups converted into alkyl on transfer	5	1	0.142257	1
BP	clustering of voltage-gated potassium channels	3	1	0.142487	1
BP	vascular associated smooth muscle cell migration	46	3	0.142582	1
BP	regulation of vascular associated smooth muscle cell migration	46	3	0.142582	1
MF	nucleoside monophosphate kinase activity	21	2	0.142693	1
BP	positive regulation of protein localization to nucleolus	4	1	0.142868	1
BP	regulation of epinephrine secretion	8	1	0.142931	1
BP	epinephrine secretion	8	1	0.142931	1
BP	nephron tubule morphogenesis	74	5	0.143041	1
BP	lymphocyte chemotaxis	62	3	0.143156	1
MF	postsynaptic neurotransmitter receptor activity	70	4	0.143218	1
BP	regulation of leukocyte mediated immunity	200	8	0.143289	1
CC	inward rectifier potassium channel complex	3	1	0.143388	1
MF	protein tyrosine/serine/threonine phosphatase activity	45	3	0.143477	1
CC	integral component of synaptic membrane	152	8	0.14351	1
BP	positive regulation of lymphocyte differentiation	93	5	0.143539	1
BP	positive regulation of leukocyte degranulation	23	2	0.143544	1
CC	calcitonin family receptor complex	5	1	0.143651	1
BP	cell-matrix adhesion	224	11	0.143675	1
BP	regulation of actin binding	3	1	0.144073	1
BP	alcohol catabolic process	54	3	0.144564	1
BP	polyol catabolic process	24	2	0.14466	1
MF	hydrolase activity, acting on glycosyl bonds	112	5.5	0.144687	1
BP	nucleotide transmembrane transport	7	1	0.145063	1
BP	positive regulation of branching involved in ureteric bud morphogenesis	18	2	0.145356	1
BP	microtubule anchoring	25	2	0.145506	1
BP	positive regulation of natural killer cell differentiation	6	1	0.145512	1
MF	receptor ligand activity	461	15	0.145539	1
BP	response to corticotropin-releasing hormone	5	1	0.145648	1
BP	cellular response to corticotropin-releasing hormone stimulus	5	1	0.145648	1
BP	midbrain-hindbrain boundary morphogenesis	4	1	0.145688	1
BP	deoxyribonucleoside diphosphate biosynthetic process	4	1	0.145782	1
BP	granulocyte chemotaxis	122	5	0.145846	1
MF	3-chloroallyl aldehyde dehydrogenase activity	5	1	0.145989	1
BP	regulation of ventricular cardiac muscle cell action potential	19	2.5	0.146388	1
BP	aorta smooth muscle tissue morphogenesis	5	1	0.146408	1
BP	nuclear-transcribed mRNA catabolic process, deadenylation-independent decay	7	1	0.146437	1
BP	ribonucleoside monophosphate metabolic process	50	3	0.146439	1
BP	response to superoxide	28	2	0.146878	1
BP	negative regulation of B cell receptor signaling pathway	8	1	0.146945	1
BP	brain development	722	30.5	0.147051	1
BP	DNA protection	5	1	0.14713	1
BP	embryonic digestive tract development	34	3	0.147188	1
BP	positive regulation of ATPase activity	54	3.5	0.147243	1
BP	regulation of voltage-gated potassium channel activity involved in ventricular cardiac muscle cell action potential repolarization	5	1.5	0.147282	1
BP	regulation of intracellular transport	364	14	0.147304	1
CC	microtubule cytoskeleton	1180	39.5	0.147341	1
BP	cellular component disassembly	539	19.5	0.147476	1
BP	mesenchymal cell apoptotic process involved in metanephros development	3	1	0.147664	1
BP	regulation of mesenchymal cell apoptotic process involved in metanephros development	3	1	0.147664	1
BP	negative regulation of mesenchymal cell apoptotic process involved in metanephros development	3	1	0.147664	1
BP	voluntary skeletal muscle contraction	5	1	0.147764	1
BP	twitch skeletal muscle contraction	5	1	0.147764	1
BP	regulation of monocyte differentiation	20	2	0.147785	1
BP	regulation of cellular component movement	1073	39	0.147796	1
BP	notochord development	20	2	0.147954	1
BP	negative regulation of pinocytosis	5	1	0.147999	1
BP	positive regulation of autophagy of mitochondrion	20	2	0.148012	1
BP	nucleolus organization	7	1	0.148183	1
BP	AMP biosynthetic process	5	1	0.148204	1
CC	sarcoplasmic reticulum membrane	37	3	0.14838	1
CC	axonemal microtubule	9	1	0.148699	1
MF	alpha-N-acetylgalactosaminide alpha-2,6-sialyltransferase activity	5	1	0.14875	1
MF	peroxiredoxin activity	8	1	0.148907	1
BP	positive regulation of cell growth	165	8	0.14895	1
CC	protein-DNA complex	190	7.5	0.149081	1
BP	protoporphyrinogen IX biosynthetic process	9	1	0.149185	1
MF	oxo-acid-lyase activity	7	1	0.14944	1
MF	estrogen response element binding	4	1	0.149475	1
BP	nephron epithelium morphogenesis	76	5	0.149531	1
BP	positive regulation of antigen receptor-mediated signaling pathway	24	2.5	0.149628	1
BP	maintenance of postsynaptic density structure	4	1	0.149716	1
CC	vacuolar lumen	169	7	0.150079	1
BP	positive regulation of dendritic cell differentiation	4	1	0.150145	1
CC	proteasome core complex, alpha-subunit complex	8	1	0.150291	1
BP	vestibulocochlear nerve formation	5	1	0.150429	1
BP	regulation of systemic arterial blood pressure by baroreceptor feedback	3	1	0.151217	1
BP	regulation of RNA interference	5	1	0.151286	1
BP	positive regulation of protein localization to nucleus	74	4	0.151644	1
BP	calcium-dependent cell-cell adhesion via plasma membrane cell adhesion molecules	47	3	0.151708	1
MF	polypeptide N-acetylgalactosaminyltransferase activity	19	2	0.151749	1
BP	negative regulation of ubiquitin-dependent protein catabolic process	47	3	0.151753	1
BP	regulation of synaptic vesicle priming	7	1	0.15184	1
BP	deoxyribonucleoside triphosphate catabolic process	8	1	0.151939	1
BP	positive regulation of protein processing	22	2	0.152241	1
BP	histone modification	449	17	0.152349	1
BP	positive regulation of potassium ion transmembrane transporter activity	25	2.5	0.152439	1
MF	ARF guanyl-nucleotide exchange factor activity	19	2	0.15263	1
BP	regulation of autophagy of mitochondrion	41	3.5	0.152703	1
BP	axial mesoderm development	7	1	0.152912	1
BP	DNA double-strand break processing involved in repair via single-strand annealing	6	1	0.153018	1
MF	receptor regulator activity	495	16	0.15302	1
BP	negative regulation of cell adhesion	284	12	0.153221	1
BP	mammary placode formation	3	1	0.153464	1
MF	inositol-1,3,4,5-tetrakisphosphate 5-phosphatase activity	4	1	0.153546	1
CC	neuronal dense core vesicle	6	1	0.153944	1
MF	DNA polymerase activity	33	2	0.154425	1
BP	distal convoluted tubule development	5	1	0.154579	1
BP	metanephric distal convoluted tubule development	5	1	0.154579	1
BP	positive regulation of nitric-oxide synthase activity	21	2	0.154653	1
MF	cytokine activity	208	7	0.154796	1
MF	mRNA 5'-UTR binding	25	2	0.154809	1
BP	negative regulation of hydrogen peroxide biosynthetic process	4	1	0.155006	1
BP	forebrain anterior/posterior pattern specification	4	1	0.155016	1
BP	regulation of lung blood pressure	6	1	0.155224	1
BP	positive regulation of CD8-positive, alpha-beta T cell differentiation	4	1	0.155283	1
BP	maintenance of unfolded protein	3	1	0.155359	1
BP	maintenance of unfolded protein involved in ERAD pathway	3	1	0.155359	1
BP	motor behavior	7	1	0.155717	1
BP	G protein-coupled receptor signaling pathway, coupled to cyclic nucleotide second messenger	253	10	0.155918	1
BP	detection of external stimulus	131	6	0.15605	1
BP	lens fiber cell morphogenesis	6	1	0.156265	1
BP	regulation of nervous system process	136	7	0.156368	1
BP	epinephrine transport	9	1	0.156447	1
BP	positive regulation of Rac protein signal transduction	4	1	0.156602	1
MF	calcitonin family receptor activity	6	1	0.156896	1
BP	olfactory nerve development	3	1	0.15691	1
MF	carbohydrate kinase activity	21	2	0.156918	1
MF	phosphoric diester hydrolase activity	92	5.5	0.156932	1
BP	notochord formation	4	1	0.157185	1
BP	cerebellum morphogenesis	37	3	0.157225	1
MF	telethonin binding	7	1	0.157229	1
MF	1-phosphatidylinositol-4-phosphate 3-kinase activity	7	1	0.157419	1
MF	lipopeptide binding	10	1	0.157614	1
BP	respiratory chain complex III assembly	9	1	0.157707	1
BP	mitochondrial respiratory chain complex III assembly	9	1	0.157707	1
BP	positive regulation of metanephric glomerulus development	5	1	0.157848	1
BP	morphogenesis of embryonic epithelium	150	8	0.157858	1
CC	presynaptic active zone cytoplasmic component	16	2	0.158219	1
MF	CD8 receptor binding	3	1	0.158466	1
BP	positive regulation of heart rate by epinephrine-norepinephrine	4	1	0.158467	1
BP	spinal cord ventral commissure morphogenesis	3	1	0.158529	1
BP	endocannabinoid signaling pathway	4	1	0.158778	1
MF	telomerase activity	7	1	0.158821	1
MF	RNA-directed DNA polymerase activity	7	1	0.158821	1
BP	monoacylglycerol metabolic process	5	1	0.158849	1
BP	monoacylglycerol catabolic process	5	1	0.158849	1
BP	positive regulation of transmission of nerve impulse	7	1	0.158897	1
CC	mitochondrial matrix	464	14.5	0.15898	1
CC	endoplasmic reticulum lumen	306	12	0.159081	1
BP	ureter development	16	2	0.159085	1
BP	establishment of protein localization to membrane	319	11	0.159355	1
BP	negative regulation of Rho protein signal transduction	22	2	0.159429	1
BP	positive regulation of neuroblast proliferation	22	2	0.159723	1
MF	3'-phosphoadenosine 5'-phosphosulfate binding	6	1	0.159981	1
BP	regulation of cellular localization	978	35.5	0.160024	1
BP	cellular response to vascular endothelial growth factor stimulus	67	4	0.160098	1
BP	regulation of thyroid hormone generation	5	1	0.160104	1
BP	intrinsic apoptotic signaling pathway in response to hydrogen peroxide	5	1	0.160355	1
BP	double-strand break repair via synthesis-dependent strand annealing	7	1	0.160687	1
MF	signaling receptor activator activity	466	15	0.16082	1
MF	selenium binding	8	1	0.160906	1
MF	thyroid hormone receptor coactivator activity	4	1	0.160924	1
BP	2'-deoxyribonucleotide metabolic process	30	2	0.161015	1
BP	succinate metabolic process	7	1	0.161347	1
BP	central nervous system neuron axonogenesis	35	3	0.161404	1
MF	serine-type exopeptidase activity	9	1	0.161468	1
MF	transmembrane receptor protein tyrosine phosphatase activity	17	2	0.161551	1
MF	transmembrane receptor protein phosphatase activity	17	2	0.161551	1
BP	base-excision repair, gap-filling	6	1	0.161582	1
CC	cell-cell junction	412	17	0.161643	1
BP	chylomicron remodeling	9	1	0.161657	1
CC	basal dendrite	7	1	0.161924	1
BP	regulation of CD4-positive, alpha-beta T cell differentiation	47	3	0.161973	1
CC	sodium channel complex	23	2	0.162389	1
BP	smoothened signaling pathway involved in ventral spinal cord interneuron specification	3	1	0.162577	1
BP	smoothened signaling pathway involved in spinal cord motor neuron cell fate specification	3	1	0.162577	1
CC	postsynaptic specialization	345	16	0.16264	1
BP	nephron morphogenesis	78	5	0.162729	1
BP	negative regulation of double-strand break repair via nonhomologous end joining	6	1	0.162895	1
BP	T cell extravasation	10	1	0.162952	1
BP	negative regulation of catabolic process	304	12	0.162998	1
BP	cellular response to sterol	24	2	0.163224	1
BP	negative regulation of T cell migration	6	1	0.163225	1
BP	positive regulation of interferon-gamma secretion	8	1	0.163346	1
MF	calcium-induced calcium release activity	4	1	0.163374	1
BP	rhodopsin mediated signaling pathway	29	2.5	0.163619	1
BP	neuronal dense core vesicle exocytosis	6	1	0.163747	1
BP	presynaptic dense core vesicle exocytosis	6	1	0.163747	1
MF	cGMP-stimulated cyclic-nucleotide phosphodiesterase activity	3	1	0.163747	1
MF	DNA topoisomerase activity	6	1	0.16378	1
MF	class I DNA-(apurinic or apyrimidinic site) endonuclease activity	10	1	0.163823	1
MF	ryanodine-sensitive calcium-release channel activity	4	1	0.164326	1
BP	regulation of T cell differentiation in thymus	24	2	0.164607	1
BP	detection of abiotic stimulus	134	6	0.164824	1
CC	super elongation complex	5	1	0.164865	1
MF	type 5 metabotropic glutamate receptor binding	5	1	0.165068	1
BP	negative regulation of cellular respiration	5	1	0.16536	1
BP	regulation of amino acid transport	31	2	0.165384	1
CC	platelet dense granule membrane	6	1	0.166197	1
BP	regulation of nucleotide-binding oligomerization domain containing 2 signaling pathway	6	1	0.16633	1
CC	vesicle lumen	323	11	0.166631	1
MF	oxidoreductase activity, acting on the CH-NH group of donors	27	2	0.166712	1
BP	membrane raft localization	6	1	0.167165	1
CC	alveolar lamellar body	6	1	0.167298	1
BP	negative regulation of ATP metabolic process	26	2.5	0.167665	1
BP	regulation of lymphocyte mediated immunity	145	6	0.167905	1
BP	10-formyltetrahydrofolate metabolic process	5	1	0.168241	1
BP	anatomical structure arrangement	17	2	0.168264	1
BP	carbohydrate phosphorylation	24	2	0.1684	1
BP	embryonic neurocranium morphogenesis	6	1	0.16845	1
BP	double-strand break repair via single-strand annealing	7	1	0.168508	1
BP	regulation of stem cell proliferation	70	4.5	0.168551	1
BP	ureteric bud development	97	6	0.168654	1
MF	calcium channel regulator activity	46	3	0.168705	1
BP	regulation of neuron death	312	13.5	0.168788	1
BP	branching involved in ureteric bud morphogenesis	59	4	0.168997	1
BP	tissue morphogenesis	668	27.5	0.16905	1
BP	myeloid dendritic cell activation	28	2	0.169226	1
CC	histone acetyltransferase complex	84	4	0.169318	1
BP	macrophage colony-stimulating factor production	5	1	0.169735	1
BP	regulation of macrophage colony-stimulating factor production	5	1	0.169735	1
BP	alkaloid metabolic process	7	1	0.169919	1
BP	positive regulation of neurotransmitter secretion	21	2	0.170017	1
BP	regulation of centrosome cycle	57	3.5	0.170308	1
BP	positive regulation of organic acid transport	33	2	0.170825	1
BP	response to methylmercury	6	1	0.170933	1
BP	negative regulation of dendritic cell differentiation	6	1	0.170969	1
CC	kinetochore microtubule	7	1	0.171009	1
BP	regulation of cyclase activity	43	3	0.171139	1
BP	nitric oxide biosynthetic process	76	4	0.171149	1
BP	tetrahydrofolate biosynthetic process	7	1	0.171291	1
BP	adenylate cyclase-activating G protein-coupled receptor signaling pathway	138	6.5	0.171763	1
MF	CCR chemokine receptor binding	40	2	0.172079	1
CC	postsynaptic density, intracellular component	18	2	0.172249	1
MF	nucleoside-triphosphate diphosphatase activity	9	1	0.172622	1
BP	myoblast fusion	40	3	0.172632	1
BP	positive regulation of smooth muscle cell migration	47	3	0.172645	1
BP	antigen processing and presentation of lipid antigen via MHC class Ib	7	1	0.172678	1
BP	antigen processing and presentation, exogenous lipid antigen via MHC class Ib	7	1	0.172678	1
BP	positive regulation of nitric oxide mediated signal transduction	5	1	0.172742	1
BP	transmission of nerve impulse	72	4	0.173206	1
BP	anterior commissure morphogenesis	5	1	0.173253	1
BP	heart contraction	279	12	0.173316	1
BP	renal tubule morphogenesis	78	5	0.173507	1
BP	bundle of His cell-Purkinje myocyte adhesion involved in cell communication	6	1	0.173521	1
BP	metanephric nephron tubule formation	4	1	0.173616	1
MF	oxysterol binding	5	1	0.173635	1
BP	purine nucleoside diphosphate biosynthetic process	6	1	0.173682	1
BP	purine ribonucleoside diphosphate biosynthetic process	6	1	0.173682	1
BP	ribonucleoside diphosphate biosynthetic process	6	1	0.173682	1
BP	positive regulation of ATPase-coupled calcium transmembrane transporter activity	5	1	0.173858	1
BP	extracellular matrix assembly	40	3	0.174031	1
BP	cellular response to reactive oxygen species	167	7.5	0.174253	1
BP	phosphatidylinositol dephosphorylation	25	2	0.174412	1
BP	negative regulation of thymocyte apoptotic process	7	1	0.174455	1
BP	regulation of protein tyrosine phosphatase activity	6	1	0.174555	1
MF	SNAP receptor activity	30	2	0.175142	1
BP	deoxyribose phosphate metabolic process	32	2	0.175342	1
BP	positive regulation of mesenchymal to epithelial transition involved in metanephros morphogenesis	4	1	0.175369	1
BP	positive regulation of glutamate secretion	10	1	0.175685	1
BP	protein transport within lipid bilayer	8	1	0.175826	1
MF	translation repressor activity	25	2	0.175885	1
BP	T cell lineage commitment	26	2	0.175977	1
CC	membrane	8867	247.333	0.176215	1
BP	regulation of reactive oxygen species metabolic process	190	8.5	0.176259	1
BP	negative regulation of oxidative stress-induced cell death	56	3.5	0.176377	1
BP	peptide cross-linking via chondroitin 4-sulfate glycosaminoglycan	6	1	0.176534	1
CC	gap junction	31	2	0.176939	1
BP	mesonephric epithelium development	98	6	0.177288	1
BP	mesonephric tubule development	98	6	0.177288	1
MF	tau-protein kinase activity	22	2	0.177343	1
BP	interleukin-23 production	8	1	0.177421	1
BP	regulation of interleukin-23 production	8	1	0.177421	1
BP	cell part morphogenesis	680	30	0.177647	1
BP	regulation of vascular endothelial growth factor signaling pathway	22	2	0.177872	1
MF	morphogen activity	7	1	0.17809	1
BP	preganglionic parasympathetic fiber development	17	2	0.178108	1
BP	non-canonical Wnt signaling pathway via JNK cascade	6	1	0.178269	1
MF	odorant binding	88	3	0.178316	1
MF	beta-2 adrenergic receptor binding	5	1	0.178368	1
BP	regulation of neural precursor cell proliferation	88	5.5	0.178428	1
MF	low voltage-gated calcium channel activity	3	1	0.178791	1
BP	covalent chromatin modification	466	17	0.179133	1
BP	activation of phospholipase C activity	31	2	0.179438	1
BP	calcitonin family receptor signaling pathway	7	1	0.179527	1
BP	leukocyte chemotaxis	221	8	0.179539	1
MF	syntaxin-1 binding	26	2	0.179571	1
BP	positive regulation of protein maturation	24	2	0.17969	1
BP	protein processing involved in protein targeting to mitochondrion	8	1	0.179849	1
BP	negative regulation of T cell cytokine production	7	1	0.179977	1
BP	behavioral response to nicotine	7	1	0.180198	1
BP	ventricular system development	25	2.5	0.180718	1
BP	negative regulation of cellular response to oxidative stress	57	3.5	0.180748	1
BP	paracrine signaling	7	1	0.180869	1
BP	protein targeting to mitochondrion	95	4	0.18103	1
BP	negative regulation of wound healing, spreading of epidermal cells	4	1	0.181084	1
BP	positive regulation of toll-like receptor 4 signaling pathway	9	1	0.181242	1
BP	negative regulation of interleukin-8 secretion	8	1	0.181406	1
BP	leukocyte homeostasis	86	4	0.181432	1
BP	neuron death	346	14.5	0.181625	1
BP	habituation	4	1	0.18194	1
MF	mannosyl-oligosaccharide 1,2-alpha-mannosidase activity	7	1	0.182006	1
MF	flippase activity	6	1	0.182232	1
BP	peptide hormone secretion	249	11	0.182292	1
BP	protoporphyrinogen IX metabolic process	11	1	0.182341	1
BP	positive regulation of small GTPase mediated signal transduction	70	4	0.182677	1
BP	monocyte chemotaxis	65	3	0.182733	1
MF	PH domain binding	4	1	0.18292	1
BP	negative regulation of hydrogen peroxide-mediated programmed cell death	7	1	0.183144	1
BP	dermatome development	4	1	0.183451	1
BP	regulation of dermatome development	4	1	0.183451	1
BP	ARF protein signal transduction	19	2	0.183478	1
BP	regulation of ARF protein signal transduction	19	2	0.183478	1
BP	glyoxylate metabolic process	9	1	0.183734	1
MF	transcription coactivator binding	23	2	0.183947	1
BP	interleukin-17 production	37	2	0.184111	1
MF	inositol-1,4,5-trisphosphate 5-phosphatase activity	5	1	0.184173	1
CC	sex chromosome	30	2	0.184276	1
BP	parkin-mediated stimulation of mitophagy in response to mitochondrial depolarization	6	1	0.184292	1
BP	establishment of localization in cell	2687	80.5	0.184347	1
MF	interleukin-1 binding	9	1	0.184374	1
BP	alditol phosphate metabolic process	10	1	0.184479	1
BP	positive regulation of T cell mediated cytotoxicity	26	2	0.184619	1
MF	inositol-polyphosphate 5-phosphatase activity	5	1	0.184633	1
CC	intrinsic component of synaptic membrane	164	8	0.185111	1
BP	positive regulation of leukocyte mediated cytotoxicity	55	3	0.185269	1
BP	cell communication by electrical coupling involved in cardiac conduction	24	2	0.185479	1
MF	interleukin-17 receptor activity	8	1	0.185628	1
MF	peptide hormone binding	47	3	0.185821	1
BP	deoxyribonucleoside diphosphate metabolic process	6	1	0.185879	1
BP	ureter maturation	4	1	0.186128	1
BP	regulation of organic acid transport	58	3	0.186231	1
MF	excitatory extracellular ligand-gated ion channel activity	31	2	0.186738	1
BP	vocalization behavior	18	2	0.186782	1
BP	galactosylceramide metabolic process	11	1	0.186833	1
BP	positive regulation of extracellular matrix organization	21	2	0.186857	1
BP	L-aspartate transmembrane transport	8	1	0.187143	1
MF	lipase binding	6	1	0.187145	1
CC	extracellular membrane-bounded organelle	9	1	0.187174	1
BP	non-canonical Wnt signaling pathway	150	7	0.1872	1
MF	synaptic receptor adaptor activity	4	1	0.187315	1
BP	soft palate development	5	1	0.187342	1
BP	adult behavior	142	7	0.187512	1
BP	interleukin-10 biosynthetic process	6	1	0.18778	1
BP	regulation of interleukin-10 biosynthetic process	6	1	0.18778	1
BP	negative regulation of relaxation of muscle	5	1	0.188062	1
BP	regulation of membrane repolarization during ventricular cardiac muscle cell action potential	8	1.5	0.188295	1
BP	cardiac muscle cell-cardiac muscle cell adhesion	7	1	0.188322	1
BP	common myeloid progenitor cell proliferation	7	1	0.188381	1
BP	cell-substrate junction assembly	97	6	0.188589	1
BP	cell-substrate junction organization	97	6	0.188589	1
BP	T cell migration	63	3	0.188903	1
BP	positive regulation of cell morphogenesis involved in differentiation	151	8	0.189178	1
BP	lysosome organization	60	3	0.189203	1
BP	lytic vacuole organization	60	3	0.189203	1
CC	host cell cytoplasm part	10	1	0.189252	1
MF	gap junction hemi-channel activity	6	1	0.189786	1
BP	regulation of mast cell degranulation	30	2	0.18981	1
BP	positive regulation of vascular associated smooth muscle cell migration	26	2	0.189829	1
BP	protein localization to non-motile cilium	10	1	0.189898	1
BP	regulation of hair cycle	28	2	0.189912	1
BP	ribonucleoside monophosphate biosynthetic process	33	2	0.190358	1
BP	negative regulation of cysteine-type endopeptidase activity involved in apoptotic process	83	4	0.190393	1
MF	manganese ion transmembrane transporter activity	6	1	0.190549	1
BP	manganese ion transmembrane transport	6	1	0.190549	1
BP	dorsal/ventral neural tube patterning	24	2	0.190614	1
MF	Rac GTPase binding	67	4	0.191004	1
BP	negative regulation of muscle contraction	27	2	0.191269	1
BP	negative regulation of CD4-positive, alpha-beta T cell activation	29	2	0.19136	1
BP	positive regulation of fever generation	7	1	0.19136	1
BP	negative regulation of macrophage differentiation	7	1	0.191407	1
CC	endosome lumen	34	2	0.191505	1
CC	polymeric cytoskeletal fiber	714	24	0.191721	1
BP	response to immobilization stress	27	2	0.191807	1
MF	glucokinase activity	5	1	0.191903	1
MF	hexokinase activity	5	1	0.191903	1
MF	fructokinase activity	5	1	0.191903	1
MF	mannokinase activity	5	1	0.191903	1
BP	regulation of ventricular cardiac muscle cell membrane depolarization	9	1.5	0.192163	1
CC	basal cortex	5	1	0.192286	1
CC	AMPA glutamate receptor complex	26	2	0.192988	1
BP	regulation of cellular response to vascular endothelial growth factor stimulus	23	2	0.193086	1
BP	CAMKK-AMPK signaling cascade	7	1	0.193125	1
BP	negative regulation of lymphocyte apoptotic process	29	2	0.193165	1
BP	protein-lipid complex assembly	32	2	0.193177	1
CC	cytoplasmic vesicle membrane	764	26	0.19323	1
BP	regulation of ERAD pathway	29	2	0.193609	1
BP	negative regulation of myelination	8	1	0.193644	1
BP	B cell chemotaxis	7	1	0.193898	1
BP	natural killer cell mediated immunity	61	3	0.194033	1
BP	positive regulation of myeloid cell apoptotic process	8	1	0.194101	1
BP	regulation of neutrophil apoptotic process	7	1	0.194123	1
BP	regulation of vesicle size	9	1	0.194142	1
BP	regulation of natural killer cell proliferation	9	1	0.194326	1
BP	regulation of pancreatic juice secretion	6	1	0.194363	1
BP	regulation of interleukin-12 secretion	8	1	0.194471	1
BP	negative regulation of focal adhesion assembly	18	2	0.194634	1
BP	negative regulation of cell-substrate junction organization	18	2	0.194634	1
BP	lamellipodium assembly	64	4	0.194712	1
BP	natural killer cell chemotaxis	10	1	0.194979	1
BP	negative regulation of endoplasmic reticulum calcium ion concentration	8	1	0.195038	1
BP	regulation of mesenchymal cell apoptotic process involved in nephron morphogenesis	4	1	0.1953	1
BP	negative regulation of mesenchymal cell apoptotic process involved in nephron morphogenesis	4	1	0.1953	1
BP	mesenchymal cell apoptotic process involved in nephron morphogenesis	4	1	0.1953	1
CC	ER membrane insertion complex	5	1	0.195504	1
BP	peptidyl-lysine deacetylation	8	1	0.195519	1
BP	positive regulation of blood pressure by epinephrine-norepinephrine	6	1	0.195543	1
BP	nitric oxide metabolic process	81	4	0.195544	1
BP	negative regulation of tumor necrosis factor secretion	11	1	0.196073	1
BP	modulation by host of symbiont process	60	3	0.196113	1
BP	regulation of mast cell activation involved in immune response	31	2	0.196164	1
BP	positive regulation of homotypic cell-cell adhesion	6	1	0.196253	1
BP	Rho protein signal transduction	198	9	0.196331	1
BP	protein stabilization	175	7.5	0.196716	1
BP	choline metabolic process	9	1	0.19674	1
MF	endodeoxyribonuclease activity	40	2	0.197376	1
BP	vesicle tethering	7	1	0.197469	1
MF	chitin binding	8	1	0.197767	1
BP	microspike assembly	4	1	0.197913	1
MF	drug binding	1698	55	0.198077	1
BP	regulation of leukocyte activation	493	17.5	0.198082	1
BP	positive regulation of myeloid leukocyte mediated immunity	32	2	0.198096	1
BP	neuron fate determination	6	1	0.19814	1
MF	CD4 receptor binding	8	1	0.19869	1
BP	folic acid-containing compound biosynthetic process	9	1	0.198701	1
BP	positive regulation of prostaglandin secretion	10	1	0.198718	1
CC	cuticular plate	9	1	0.198755	1
BP	regulation of negative chemotaxis	4	1	0.198796	1
CC	nuclear pericentric heterochromatin	9	1	0.198839	1
MF	adenylate kinase activity	7	1	0.198869	1
BP	negative regulation of response to oxidative stress	59	3.5	0.199037	1
BP	regulation of relaxation of cardiac muscle	6	1	0.199058	1
BP	deadenylation-dependent decapping of nuclear-transcribed mRNA	10	1	0.199085	1
BP	cellular response to toxic substance	245	9.5	0.199195	1
BP	regulation of natural killer cell activation	31	2	0.199271	1
CC	cell cortex region	42	3	0.199282	1
BP	positive regulation of gene silencing by miRNA	23	2	0.199402	1
BP	regulation of G protein-coupled receptor signaling pathway	138	6.5	0.199441	1
BP	cellular aldehyde metabolic process	61	3	0.199572	1
BP	post-translational protein modification	359	12.5	0.199702	1
MF	actinin binding	46	3	0.199767	1
BP	regulation of branching involved in ureteric bud morphogenesis	22	2	0.199935	1
MF	lipase activity	127	5.5	0.199971	1
BP	mesonephros development	102	6	0.20029	1
BP	regulation of basement membrane organization	5	1	0.200329	1
BP	regulation of basement membrane assembly involved in embryonic body morphogenesis	5	1	0.200329	1
BP	positive regulation of basement membrane assembly involved in embryonic body morphogenesis	5	1	0.200329	1
BP	basement membrane assembly involved in embryonic body morphogenesis	5	1	0.200329	1
MF	carbon-nitrogen lyase activity	13	1	0.200512	1
BP	determination of left/right asymmetry in lateral mesoderm	8	1	0.200541	1
BP	response to amyloid-beta	53	3	0.200933	1
BP	peptidyl-histidine modification	11	1	0.201065	1
BP	protein localization to nucleus	260	10	0.201259	1
BP	metanephric mesenchymal cell differentiation	5	1	0.201339	1
BP	galactolipid metabolic process	12	1	0.201762	1
MF	double-stranded RNA adenosine deaminase activity	6	1	0.202217	1
BP	SCF complex assembly	6	1	0.202557	1
BP	response to selenium ion	11	1	0.20272	1
MF	cAMP binding	23	2	0.202742	1
BP	positive regulation of mitochondrial depolarization	10	1	0.202877	1
BP	detection of visible light	61	3.5	0.202922	1
BP	cell projection morphogenesis	661	29.5	0.203014	1
BP	positive regulation of early endosome to late endosome transport	8	1	0.203017	1
CC	host cell cytoplasm	11	1	0.203374	1
BP	positive regulation of the force of heart contraction	5	1	0.203427	1
BP	regulation of glucagon secretion	9	1	0.203497	1
BP	deoxyribonucleotide metabolic process	34	2	0.203547	1
BP	chylomicron assembly	10	1	0.203805	1
BP	regulation of hydrogen peroxide biosynthetic process	7	1	0.203959	1
BP	regulation of nitric-oxide synthase activity	50	3	0.20426	1
BP	positive regulation of melanocyte differentiation	5	1	0.20454	1
BP	membrane repolarization during cardiac muscle cell action potential	27	2.5	0.204713	1
BP	positive regulation of posttranscriptional gene silencing	24	2	0.20509	1
MF	phosphatidylinositol-3,4-bisphosphate binding	30	2.5	0.205322	1
BP	positive regulation of toll-like receptor 3 signaling pathway	7	1	0.20536	1
MF	tumor necrosis factor receptor binding	31	2	0.205364	1
CC	G protein-coupled receptor dimeric complex	7	1	0.205488	1
BP	neurotransmitter biosynthetic process	105	5	0.205545	1
CC	P-body	83	4.5	0.205782	1
BP	heparan sulfate proteoglycan biosynthetic process, enzymatic modification	6	1	0.205883	1
BP	triglyceride catabolic process	35	2	0.206192	1
CC	SMAD protein complex	7	1	0.206361	1
BP	neutrophil apoptotic process	8	1	0.206427	1
MF	chemokine activity	49	2	0.206573	1
BP	negative regulation of T-helper 17 cell differentiation	9	1	0.20667	1
BP	mRNA 5'-splice site recognition	10	1	0.206924	1
BP	regulation of spontaneous synaptic transmission	5	1	0.206994	1
BP	calmodulin dependent kinase signaling pathway	8	1	0.207182	1
BP	nephric duct formation	5	1	0.207483	1
BP	positive regulation of focal adhesion assembly	25	2	0.207684	1
CC	platelet alpha granule	89	4	0.207744	1
CC	ciliary transition zone	66	3	0.207861	1
BP	neuromuscular synaptic transmission	30	2	0.207916	1
BP	negative regulation of hydrogen peroxide metabolic process	8	1	0.208019	1
BP	negative regulation of cofactor metabolic process	8	1	0.208019	1
BP	reactive nitrogen species metabolic process	84	4	0.208205	1
BP	regulation of lymphocyte differentiation	166	7	0.208358	1
BP	negative regulation of somatic stem cell population maintenance	5	1	0.208716	1
BP	dsRNA processing	51	3	0.208811	1
BP	production of small RNA involved in gene silencing by RNA	51	3	0.208811	1
BP	response to hydrogen peroxide	144	6.5	0.208899	1
BP	regulation of metanephric glomerulus development	6	1	0.209144	1
BP	adherens junction organization	64	4	0.2092	1
BP	positive regulation of mesonephros development	21	2	0.209255	1
BP	platelet degranulation	126	5	0.20935	1
BP	regulation of helicase activity	11	1	0.209587	1
BP	natural killer cell proliferation	10	1	0.209812	1
BP	positive regulation of receptor clustering	6	1	0.209986	1
MF	carbohydrate phosphatase activity	10	1	0.210286	1
MF	sugar-phosphatase activity	10	1	0.210286	1
BP	negative regulation of transmembrane receptor protein serine/threonine kinase signaling pathway	123	6.5	0.21032	1
BP	IMP biosynthetic process	10	1	0.210535	1
BP	negative regulation of alpha-beta T cell differentiation	24	2	0.210579	1
MF	transmembrane receptor protein kinase activity	79	5	0.210633	1
BP	negative regulation of feeding behavior	10	1	0.210739	1
BP	detection of mechanical stimulus involved in sensory perception	28	2	0.210757	1
BP	detoxification	135	5	0.21091	1
BP	muscle cell migration	104	5	0.210911	1
BP	histone H3 acetylation	60	3	0.210912	1
BP	regulation of prostaglandin secretion	11	1	0.210921	1
BP	positive regulation of digestive system process	10	1	0.211049	1
MF	protein-macromolecule adaptor activity	205	9	0.211362	1
BP	amino sugar catabolic process	11	1	0.211367	1
CC	cell-cell contact zone	71	4	0.211756	1
BP	regulation of nucleotide-binding oligomerization domain containing signaling pathway	9	1	0.211855	1
BP	floor plate development	7	1	0.212585	1
MF	oxidoreductase activity, acting on the CH-CH group of donors, oxygen as acceptor	9	1	0.212598	1
BP	protein localization to ciliary membrane	11	1	0.212718	1
BP	parasympathetic nervous system development	19	2	0.212982	1
BP	granulocyte migration	139	5	0.213205	1
BP	histamine secretion	10	1	0.213422	1
CC	protein acetyltransferase complex	94	4	0.213428	1
CC	acetyltransferase complex	94	4	0.213428	1
MF	neurotransmitter transmembrane transporter activity	51	3	0.213454	1
BP	regulation of the force of heart contraction	27	2	0.213619	1
MF	TFIID-class transcription factor complex binding	11	1	0.213652	1
BP	glossopharyngeal nerve morphogenesis	4	1	0.213814	1
BP	fatty acid beta-oxidation using acyl-CoA dehydrogenase	11	1	0.213925	1
BP	stem cell proliferation	120	6.5	0.214064	1
BP	positive regulation of protein targeting to mitochondrion	32	2	0.214096	1
MF	inositol trisphosphate phosphatase activity	6	1	0.214137	1
BP	regulation of cardiac muscle contraction by calcium ion signaling	29	2.5	0.214141	1
BP	protein localization to juxtaparanode region of axon	5	1	0.214163	1
BP	regulation of neuron apoptotic process	209	9.5	0.214394	1
BP	regulation of cardiac conduction	73	4.5	0.214526	1
CC	lamellipodium	192	9.5	0.214576	1
BP	regulation of receptor catabolic process	10	1	0.21488	1
BP	regulation of fat cell differentiation	131	6	0.215006	1
BP	luteinization	9	1	0.215106	1
BP	positive regulation of cell-substrate junction organization	26	2	0.215195	1
BP	negative regulation of cAMP-mediated signaling	25	2	0.215372	1
CC	centriolar satellite	30	2	0.215471	1
BP	regulation of isotype switching to IgG isotypes	12	1	0.215562	1
BP	glucagon secretion	10	1	0.215657	1
BP	nucleoside triphosphate catabolic process	12	1	0.215713	1
BP	trigeminal nerve morphogenesis	5	1	0.215859	1
BP	trigeminal nerve structural organization	5	1	0.215859	1
CC	Cul3-RING ubiquitin ligase complex	37	2	0.215966	1
BP	fatty acid transport	96	4	0.215968	1
MF	Ras guanyl-nucleotide exchange factor activity	133	7	0.21603	1
BP	regulation of smooth muscle cell proliferation	168	7.5	0.216089	1
BP	non-canonical Wnt signaling pathway via MAPK cascade	7	1	0.216097	1
CC	postsynaptic specialization, intracellular component	21	2	0.216583	1
BP	regulation of cysteine-type endopeptidase activity	238	9.5	0.216664	1
CC	condensed chromosome kinetochore	102	4	0.21675	1
BP	purine deoxyribonucleoside triphosphate metabolic process	9	1	0.21692	1
MF	inositol tetrakisphosphate phosphatase activity	6	1	0.216931	1
BP	negative regulation of production of molecular mediator of immune response	33	2	0.217057	1
BP	very-low-density lipoprotein particle clearance	10	1	0.217064	1
BP	regulation of presynaptic membrane potential	6	1	0.217133	1
BP	metanephric distal tubule development	7	1	0.217575	1
BP	B cell lineage commitment	6	1	0.217675	1
BP	aspartate transmembrane transport	9	1	0.217735	1
CC	specific granule lumen	62	3	0.218302	1
BP	mRNA cis splicing, via spliceosome	36	2	0.21835	1
BP	negative regulation of keratinocyte differentiation	8	1	0.218417	1
MF	phosphatidylinositol phosphate binding	161	7	0.218468	1
BP	reproductive behavior	30	2	0.218469	1
BP	protein localization to membrane	612	21	0.218539	1
BP	ethanol catabolic process	12	1	0.218544	1
BP	Roundabout signaling pathway	5	1	0.218614	1
BP	regulation of blood circulation	294	12	0.218631	1
CC	chylomicron	13	1	0.218785	1
BP	cardiac conduction	145	7	0.219004	1
MF	aromatase activity	14	1	0.21904	1
BP	purine nucleobase biosynthetic process	11	1	0.219144	1
BP	mucosal-associated lymphoid tissue development	7	1	0.219527	1
BP	Peyer's patch development	7	1	0.219527	1
BP	positive regulation of RNA splicing	34	2	0.219565	1
CC	plasma membrane protein complex	563	22	0.219587	1
BP	antigen receptor-mediated signaling pathway	238	9.5	0.219843	1
BP	myelination in peripheral nervous system	26	2	0.220059	1
BP	peripheral nervous system axon ensheathment	26	2	0.220059	1
BP	interleukin-12 secretion	10	1	0.220096	1
BP	RNA methylation	80	3.5	0.22034	1
BP	nonassociative learning	6	1	0.220435	1
BP	exit from mitosis	31	2.5	0.220468	1
BP	mRNA splice site selection	34	2	0.220724	1
MF	cyclase regulator activity	9	1	0.220802	1
CC	cytoplasmic region	249	10	0.220895	1
BP	smooth muscle cell proliferation	170	7.5	0.220937	1
BP	tetrahydrofolate interconversion	10	1	0.220978	1
BP	alpha-beta T cell differentiation	101	5	0.221645	1
BP	regulation of peptide transport	751	25.5	0.22183	1
BP	cellular response to L-glutamate	5	1	0.221918	1
MF	MHC class Ib protein binding	8	1	0.22206	1
BP	regulation of systemic arterial blood pressure by norepinephrine-epinephrine	8	1	0.22209	1
BP	positive regulation of CD8-positive, alpha-beta T cell activation	6	1	0.222109	1
BP	cerebellum development	100	5	0.222212	1
BP	cellular response to magnesium ion	7	1	0.222438	1
MF	thioredoxin-disulfide reductase activity	7	1	0.222616	1
MF	oxygen binding	36	2	0.222873	1
BP	phagosome-lysosome fusion	7	1	0.223096	1
MF	neurotransmitter receptor activity	115	5	0.223176	1
MF	protein self-association	56	3.5	0.223259	1
MF	protein tyrosine kinase activity	134	7	0.22337	1
BP	regulation of neurotransmitter receptor activity	72	4	0.223504	1
BP	pyrimidine-containing compound transmembrane transport	10	1	0.223599	1
BP	negative regulation of peptidyl-serine phosphorylation	27	2	0.2236	1
BP	chorion development	7	1	0.22362	1
BP	negative regulation of apoptotic process involved in morphogenesis	6	1	0.223819	1
BP	negative regulation of apoptotic process involved in development	6	1	0.223819	1
BP	positive regulation of dendrite extension	22	2	0.223917	1
BP	regulation of T cell differentiation	137	6	0.223992	1
BP	glycerolipid catabolic process	63	3	0.22406	1
BP	metanephric tubule formation	6	1	0.224129	1
BP	extracellular matrix organization	364	15	0.224397	1
BP	cannabinoid signaling pathway	7	1	0.224627	1
BP	regulation of microvillus assembly	6	1	0.224719	1
CC	spanning component of plasma membrane	6	1	0.224816	1
BP	cerebellar cortex development	47	3.5	0.224916	1
BP	epithelial-mesenchymal cell signaling	6	1	0.225146	1
MF	tRNA-specific adenosine deaminase activity	8	1	0.225729	1
BP	mast cell differentiation	5	1	0.225905	1
CC	bounding membrane of organelle	2031	61	0.226019	1
BP	positive regulation of T cell activation	200	8.5	0.226051	1
BP	positive regulation of interleukin-2 production	30	2.5	0.226198	1
CC	smooth endoplasmic reticulum	34	2	0.226277	1
MF	calmodulin-dependent protein kinase activity	28	2	0.226453	1
BP	DNA topological change	9	1	0.226523	1
BP	maternal process involved in parturition	8	1	0.227134	1
BP	maintenance of postsynaptic specialization structure	6	1	0.227481	1
BP	negative regulation of cell migration	324	12	0.227593	1
BP	isotype switching to IgG isotypes	13	1	0.227724	1
BP	regulation of glucocorticoid secretion	10	1	0.227758	1
BP	regulation of CD8-positive, alpha-beta T cell differentiation	6	1	0.227792	1
BP	positive regulation of cholesterol storage	8	1	0.227904	1
BP	neuromuscular junction development	48	3	0.228071	1
BP	neuron projection morphogenesis	643	28.5	0.228079	1
BP	negative regulation of proteolysis	351	11.5	0.228171	1
BP	locomotory behavior	197	9	0.228414	1
BP	cellular response to parathyroid hormone stimulus	9	1	0.228571	1
BP	negative regulation of protein kinase B signaling	60	3	0.229007	1
BP	extracellular structure organization	365	15	0.229123	1
BP	multicellular organismal movement	54	3	0.229286	1
BP	musculoskeletal movement	54	3	0.229286	1
BP	regulation of endothelial tube morphogenesis	7	1	0.229329	1
BP	spinal cord dorsal/ventral patterning	22	2	0.229468	1
BP	negative regulation of cysteine-type endopeptidase activity	91	4	0.229788	1
CC	H3 histone acetyltransferase complex	7	1	0.229988	1
CC	MOZ/MORF histone acetyltransferase complex	7	1	0.229988	1
BP	positive regulation of establishment of protein localization to mitochondrion	58	3	0.230477	1
BP	regulation of postsynapse organization	96	5	0.230697	1
BP	negative regulation of cellular extravasation	9	1	0.230724	1
BP	negative regulation of p38MAPK cascade	9	1	0.230899	1
BP	negative regulation of tumor necrosis factor production	68	3	0.232046	1
BP	nucleotide-excision repair	108	4.5	0.232766	1
MF	ubiquitin conjugating enzyme binding	32	2	0.233059	1
BP	negative regulation of amino acid transport	10	1	0.233125	1
BP	positive regulation of ATP biosynthetic process	11	1	0.2333	1
BP	positive regulation of cell-cell adhesion	253	10.5	0.233315	1
BP	lymph vessel development	25	2	0.233321	1
MF	acylglycerol lipase activity	9	1	0.233384	1
MF	mannosyl-oligosaccharide mannosidase activity	9	1	0.233475	1
BP	metanephros development	90	5	0.233986	1
BP	positive regulation of keratinocyte proliferation	13	1	0.234328	1
BP	positive regulation of pigment cell differentiation	7	1	0.234392	1
BP	immature B cell differentiation	9	1.5	0.234452	1
MF	sodium:potassium-exchanging ATPase activity	11	1	0.23453	1
MF	potassium transmembrane transporter activity, phosphorylative mechanism	11	1	0.23453	1
BP	positive regulation of hepatocyte proliferation	8	1	0.234579	1
CC	U2-type catalytic step 1 spliceosome	12	1	0.234595	1
CC	catalytic step 1 spliceosome	12	1	0.234595	1
BP	inositol lipid-mediated signaling	183	8	0.23472	1
BP	regulation of viral transcription	64	3	0.234851	1
BP	protein sulfation	7	1	0.23496	1
BP	branchiomotor neuron axon guidance	6	1	0.235031	1
BP	regulation of cell-matrix adhesion	119	6	0.235077	1
MF	amino acid binding	59	3	0.2351	1
BP	membrane repolarization during atrial cardiac muscle cell action potential	7	1	0.235281	1
BP	positive regulation of T cell differentiation	83	4	0.235534	1
BP	cellular response to insulin-like growth factor stimulus	9	1	0.235553	1
BP	histone-serine phosphorylation	11	1	0.235653	1
BP	positive regulation of mitophagy in response to mitochondrial depolarization	9	1	0.235682	1
BP	neural precursor cell proliferation	150	7.5	0.235811	1
CC	kinesin complex	54	3	0.235824	1
BP	mitochondrial fission	34	2	0.235885	1
BP	negative regulation of calcium ion-dependent exocytosis	9	1	0.236	1
MF	modified amino acid binding	86	4	0.23619	1
BP	regulation of lymphocyte activation	409	14.5	0.236265	1
BP	maintenance of organelle location	11	1	0.236337	1
BP	alpha-beta T cell activation	137	6	0.236424	1
BP	detection of mechanical stimulus involved in sensory perception of sound	12	1	0.236469	1
BP	regulation of fear response	9	1	0.236547	1
BP	regulation of behavioral fear response	9	1	0.236547	1
BP	negative regulation of cGMP-mediated signaling	6	1	0.236914	1
BP	male mating behavior	8	1	0.237012	1
BP	cell fate determination	40	3	0.237016	1
BP	tail-anchored membrane protein insertion into ER membrane	6	1	0.237029	1
[truncated: 20,719 more rows]

## Sheet: gst_KEGG
Description	N	DE	P.DE	FDR
Olfactory transduction	395	15	0.00756817	1
Glutamatergic synapse	114	9.5	0.0226923	1
SNARE interactions in vesicular transport	32	3	0.0357835	1
Neuroactive ligand-receptor interaction	336	14.5	0.046125	1
Axon guidance	181	12	0.0528129	1
Phenylalanine metabolism	17	2	0.0621887	1
GnRH secretion	64	5	0.082346	1
Mucin type O-glycan biosynthesis	34	3	0.0902762	1
Hedgehog signaling pathway	55	4	0.136998	1
Circadian entrainment	97	6.5	0.14526	1
Fc epsilon RI signaling pathway	67	4	0.146995	1
Phototransduction	28	2	0.149185	1
Nicotine addiction	40	3	0.153449	1
Collecting duct acid secretion	27	2	0.159463	1
Purine metabolism	127	6	0.161845	1
Platelet activation	124	6	0.180763	1
Glycine, serine and threonine metabolism	39	2	0.190761	1
Neomycin, kanamycin and gentamicin biosynthesis	5	1	0.191903	1
Starch and sucrose metabolism	34	2	0.195493	1
Galactose metabolism	29	2	0.198935	1
Autophagy - other	31	2	0.205335	1
Tyrosine metabolism	36	2	0.211628	1
Signaling pathways regulating pluripotency of stem cells	141	7	0.214451	1
Ras signaling pathway	230	10.5	0.214655	1
Synaptic vesicle cycle	78	4	0.233378	1
Fructose and mannose metabolism	33	2	0.236718	1
Primary immunodeficiency	36	2.5	0.241469	1
Insulin signaling pathway	137	6	0.247508	1
Cocaine addiction	49	3	0.249689	1
Oxidative phosphorylation	119	4	0.249724	1
Non-homologous end-joining	13	1	0.254079	1
Osteoclast differentiation	126	5	0.256982	1
Adherens junction	71	4	0.257506	1
Phospholipase D signaling pathway	147	7	0.259849	1
Alanine, aspartate and glutamate metabolism	37	2	0.261601	1
Fat digestion and absorption	43	2	0.264007	1
Various types of N-glycan biosynthesis	38	2	0.286949	1
Ether lipid metabolism	49	2	0.301741	1
Arrhythmogenic right ventricular cardiomyopathy	77	4.5	0.308933	1
Sphingolipid signaling pathway	117	5.5	0.312689	1
Pancreatic secretion	101	4	0.320292	1
N-Glycan biosynthesis	49	2	0.347123	1
Selenocompound metabolism	17	1	0.347139	1
Insulin secretion	86	4	0.351322	1
cAMP signaling pathway	216	8	0.362096	1
Thiamine metabolism	15	1	0.36368	1
Inositol phosphate metabolism	73	3.5	0.364403	1
Fc gamma R-mediated phagocytosis	96	4	0.365096	1
Carbohydrate digestion and absorption	45	2	0.367206	1
One carbon pool by folate	19	1	0.368691	1
Steroid biosynthesis	20	1	0.370444	1
ABC transporters	45	2	0.372345	1
Renal cell carcinoma	68	3	0.373693	1
Acute myeloid leukemia	67	3	0.380583	1
AMPK signaling pathway	119	5	0.38291	1
Vascular smooth muscle contraction	133	5	0.382964	1
Histidine metabolism	22	1	0.385913	1
Basal cell carcinoma	63	3.5	0.391279	1
Focal adhesion	200	8	0.400863	1
Protein processing in endoplasmic reticulum	169	5	0.402535	1
Toll-like receptor signaling pathway	95	3	0.406769	1
Leukocyte transendothelial migration	111	4	0.408963	1
Bile secretion	89	3	0.410725	1
Glycosphingolipid biosynthesis - ganglio series	15	1	0.410904	1
alpha-Linolenic acid metabolism	25	1	0.413749	1
Spinocerebellar ataxia	141	5.5	0.415443	1
Lysosome	128	4.5	0.41566	1
Other glycan degradation	18	1	0.417791	1
Linoleic acid metabolism	29	1	0.433156	1
Central carbon metabolism in cancer	70	3.5	0.434896	1
Other types of O-glycan biosynthesis	45	2	0.436036	1
Pancreatic cancer	76	3.5	0.438038	1
Metabolism of xenobiotics by cytochrome P450	76	2	0.444197	1
MicroRNAs in cancer	297	9	0.45425	1
Vitamin digestion and absorption	24	1	0.459206	1
Prion disease	257	7	0.462007	1
Glycolysis / Gluconeogenesis	66	2	0.462332	1
Biosynthesis of cofactors	154	4	0.463998	1
Chemokine signaling pathway	192	6.5	0.469747	1
Ribosome biogenesis in eukaryotes	76	2.5	0.470964	1
Bacterial invasion of epithelial cells	77	3	0.486475	1
Citrate cycle (TCA cycle)	30	1	0.494109	1
Salivary secretion	93	3	0.49716	1
Base excision repair	33	1	0.503213	1
Metabolic pathways	1456	37	0.5112	1
Shigellosis	239	7	0.515723	1
Glycerophospholipid metabolism	96	3	0.520839	1
Diabetic cardiomyopathy	187	5	0.531958	1
Antifolate resistance	31	1	0.534323	1
Calcium signaling pathway	238	8.5	0.535273	1
Parathyroid hormone synthesis, secretion and action	106	4	0.539631	1
Type II diabetes mellitus	46	2	0.544248	1
Porphyrin and chlorophyll metabolism	43	1	0.552526	1
Glycosaminoglycan biosynthesis - heparan sulfate / heparin	24	1	0.553366	1
Regulation of lipolysis in adipocytes	55	2	0.55443	1
Nicotinate and nicotinamide metabolism	34	1	0.557741	1
Amoebiasis	100	3	0.566322	1
Epithelial cell signaling in Helicobacter pylori infection	70	2	0.567241	1
beta-Alanine metabolism	30	1	0.57028	1
VEGF signaling pathway	59	2	0.572155	1
Viral protein interaction with cytokine and cytokine receptor	98	2	0.575657	1
Thyroid hormone signaling pathway	121	4.5	0.58304	1
ECM-receptor interaction	88	3	0.584866	1
Autophagy - animal	135	4	0.588633	1
Longevity regulating pathway	89	3.5	0.589032	1
Tryptophan metabolism	41	1	0.591535	1
Protein digestion and absorption	102	3	0.597718	1
Phosphatidylinositol signaling system	97	3.5	0.599537	1
Propanoate metabolism	34	1	0.607656	1
Long-term depression	60	2	0.607736	1
AGE-RAGE signaling pathway in diabetic complications	100	3	0.609454	1
Neutrophil extracellular trap formation	175	4	0.611936	1
Retrograde endocannabinoid signaling	140	4.5	0.613808	1
cGMP-PKG signaling pathway	166	5	0.614494	1
Apelin signaling pathway	136	4.5	0.616092	1
Circadian rhythm	30	1	0.621356	1
Proteasome	46	1	0.622376	1
IL-17 signaling pathway	92	2	0.630663	1
Choline metabolism in cancer	97	3	0.632921	1
MAPK signaling pathway	294	9	0.633723	1
Homologous recombination	41	1	0.63649	1
Phagosome	147	4	0.638824	1
Longevity regulating pathway - multiple species	62	2	0.642253	1
Endometrial cancer	58	2.5	0.645008	1
Prolactin signaling pathway	70	2	0.650526	1
HIF-1 signaling pathway	108	3	0.653283	1
Th17 cell differentiation	105	3	0.653797	1
Cardiac muscle contraction	83	2.5	0.657051	1
Aminoacyl-tRNA biosynthesis	43	1	0.657463	1
Viral myocarditis	57	2	0.65768	1
Pyruvate metabolism	47	1.5	0.660813	1
Hepatocellular carcinoma	168	5.5	0.662798	1
Natural killer cell mediated cytotoxicity	114	3	0.667092	1
Morphine addiction	91	3.5	0.668785	1
Amphetamine addiction	69	2	0.668835	1
B cell receptor signaling pathway	80	2	0.671169	1
Alcoholism	174	4.5	0.67734	1
Thermogenesis	218	5	0.681316	1
Hippo signaling pathway	156	5	0.685557	1
Hematopoietic cell lineage	92	2	0.689659	1
Ribosome	131	2.5	0.691015	1
Viral carcinogenesis	193	5.5	0.693218	1
Amino sugar and nucleotide sugar metabolism	48	1	0.697273	1
Valine, leucine and isoleucine degradation	48	1	0.698608	1
Vasopressin-regulated water reabsorption	44	1	0.705729	1
Rheumatoid arthritis	90	2	0.7107	1
Cytokine-cytokine receptor interaction	278	5	0.711838	1
Cysteine and methionine metabolism	49	1	0.714776	1
Chronic myeloid leukemia	76	2.5	0.717297	1
mTOR signaling pathway	154	4	0.72041	1
Non-alcoholic fatty liver disease	150	3	0.721131	1
Sphingolipid metabolism	48	1	0.723428	1
Cholesterol metabolism	49	1	0.723915	1
Aldosterone-regulated sodium reabsorption	37	1	0.726426	1
Drug metabolism - cytochrome P450	70	1	0.730141	1
Intestinal immune network for IgA production	45	1	0.736839	1
Gastric acid secretion	76	2	0.740286	1
Ubiquitin mediated proteolysis	139	3.5	0.746093	1
Arachidonic acid metabolism	61	1	0.748464	1
FoxO signaling pathway	128	3.5	0.750252	1
Tight junction	167	4	0.751585	1
Non-small cell lung cancer	72	2.5	0.753475	1
Mineral absorption	59	1	0.760849	1
Carbon metabolism	113	2	0.761511	1
PI3K-Akt signaling pathway	341	9	0.763067	1
Gastric cancer	149	4.5	0.764387	1
Pathways in cancer	521	14	0.774751	1
Vibrio cholerae infection	50	1	0.776403	1
Cholinergic synapse	112	3.5	0.780403	1
Colorectal cancer	86	2.5	0.780935	1
Relaxin signaling pathway	129	3.5	0.78407	1
TGF-beta signaling pathway	93	2	0.786284	1
Cushing syndrome	155	4	0.78966	1
Small cell lung cancer	92	2.5	0.793991	1
Hypertrophic cardiomyopathy	90	2.5	0.795468	1
Drug metabolism - other enzymes	80	1	0.796051	1
Spliceosome	131	2	0.798914	1
C-type lectin receptor signaling pathway	103	2	0.804268	1
Pathways of neurodegeneration - multiple diseases	457	10	0.809161	1
ErbB signaling pathway	84	2	0.810289	1
Type I diabetes mellitus	41	1	0.810722	1
TNF signaling pathway	111	2	0.814693	1
Glycerolipid metabolism	60	1	0.817593	1
T cell receptor signaling pathway	102	2	0.819491	1
Parkinson disease	233	4.5	0.822686	1
Regulation of actin cytoskeleton	217	5	0.83231	1
Alzheimer disease	351	7	0.835735	1
Peroxisome	82	1	0.836497	1
Endocrine and other factor-regulated calcium reabsorption	53	1	0.837403	1
RNA degradation	77	1	0.838207	1
Rap1 signaling pathway	210	5	0.839165	1
Dilated cardiomyopathy	95	2.5	0.841316	1
PPAR signaling pathway	74	1	0.845355	1
Amyotrophic lateral sclerosis	348	6.5	0.848484	1
Insulin resistance	108	2	0.851692	1
Coronavirus disease - COVID-19	219	3.5	0.851782	1
Transcriptional misregulation in cancer	186	4.5	0.852388	1
Serotonergic synapse	113	2.5	0.853063	1
Cell adhesion molecules	142	3	0.857313	1
Platinum drug resistance	73	1.5	0.860747	1
Renin secretion	69	1	0.862633	1
Inflammatory bowel disease	63	1	0.862711	1
Lysine degradation	62	1	0.867736	1
Adipocytokine signaling pathway	69	1	0.876006	1
Neurotrophin signaling pathway	119	2.5	0.893006	1
Taste transduction	85	1	0.893506	1
Long-term potentiation	67	1	0.894268	1
Oxytocin signaling pathway	153	3.5	0.894479	1
Breast cancer	147	3.5	0.894855	1
Endocytosis	248	5	0.895597	1
JAK-STAT signaling pathway	147	2	0.896196	1
Salmonella infection	247	4.5	0.898639	1
Fluid shear stress and atherosclerosis	139	2.5	0.902784	1
Cortisol synthesis and secretion	65	1	0.905985	1
NOD-like receptor signaling pathway	168	2	0.906595	1
mRNA surveillance pathway	95	1	0.912536	1
Human papillomavirus infection	321	7.5	0.914278	1
Melanoma	72	1.5	0.914372	1
Pathogenic Escherichia coli infection	193	3.5	0.915045	1
Kaposi sarcoma-associated herpesvirus infection	183	3	0.915814	1
Yersinia infection	134	2	0.916063	1
Lipid and atherosclerosis	206	3.5	0.922247	1
Proteoglycans in cancer	204	4.5	0.92538	1
PD-L1 expression and PD-1 checkpoint pathway in cancer	89	1	0.92743	1
Glioma	75	1.5	0.930063	1
Wnt signaling pathway	164	3.5	0.930832	1
Dopaminergic synapse	131	2.5	0.93639	1
NF-kappa B signaling pathway	103	1	0.936673	1
Epstein-Barr virus infection	190	3.5	0.936731	1
Chagas disease	101	1	0.940713	1
Progesterone-mediated oocyte maturation	95	1	0.94075	1
Systemic lupus erythematosus	120	1	0.941246	1
Tuberculosis	168	2	0.94526	1
Glucagon signaling pathway	105	1	0.949683	1
GnRH signaling pathway	93	1	0.95067	1
Gap junction	87	1	0.950686	1
EGFR tyrosine kinase inhibitor resistance	78	1	0.95092	1
Th1 and Th2 cell differentiation	90	1	0.953235	1
GABAergic synapse	89	1.5	0.956583	1
Adrenergic signaling in cardiomyocytes	148	2.5	0.956793	1
Inflammatory mediator regulation of TRP channels	98	1	0.966979	1
Prostate cancer	97	1.5	0.966983	1
Measles	130	1.5	0.968066	1
Melanogenesis	101	1	0.969454	1
Endocrine resistance	96	1.5	0.969529	1
Human cytomegalovirus infection	216	3	0.97166	1
Aldosterone synthesis and secretion	98	1	0.972556	1
Huntington disease	289	3.5	0.977703	1
Apoptosis	135	1.5	0.979586	1
Human immunodeficiency virus 1 infection	201	2.5	0.983297	1
Growth hormone synthesis, secretion and action	119	1	0.98408	1
Hepatitis C	146	1.5	0.984744	1
Influenza A	158	1	0.986115	1
Estrogen signaling pathway	137	1	0.987857	1
Hepatitis B	153	1.5	0.990378	1
Human T-cell leukemia virus 1 infection	216	2.5	0.99372	1
Cellular senescence	155	1.5	0.994529	1
Herpes simplex virus 1 infection	475	3.5	0.998716	1
D-Arginine and D-ornithine metabolism	1	0	1	1
Riboflavin metabolism	8	0	1	1
Sulfur relay system	8	0	1	1
Caffeine metabolism	6	0	1	1
Biotin metabolism	3	0	1	1
Pentose phosphate pathway	29	0	1	1
Pentose and glucuronate interconversions	33	0	1	1
Ascorbate and aldarate metabolism	30	0	1	1
Fatty acid biosynthesis	17	0	1	1
Fatty acid elongation	26	0	1	1
Fatty acid degradation	43	0	1	1
Synthesis and degradation of ketone bodies	10	0	1	1
Primary bile acid biosynthesis	17	0	1	1
Ubiquinone and other terpenoid-quinone biosynthesis	11	0	1	1
Steroid hormone biosynthesis	60	0	1	1
Arginine biosynthesis	21	0	1	1
Pyrimidine metabolism	55	0	1	1
Arginine and proline metabolism	50	0	1	1
Taurine and hypotaurine metabolism	11	0	1	1
Glutathione metabolism	57	0	1	1
Mannose type O-glycan biosynthesis	22	0	1	1
Glycosaminoglycan degradation	19	0	1	1
Glycosaminoglycan biosynthesis - chondroitin sulfate / dermatan sulfate	20	0	1	1
Glycosaminoglycan biosynthesis - keratan sulfate	14	0	1	1
Glycosylphosphatidylinositol (GPI)-anchor biosynthesis	26	0	1	1
Glycosphingolipid biosynthesis - lacto and neolacto series	27	0	1	1
Glycosphingolipid biosynthesis - globo and isoglobo series	14	0	1	1
Glyoxylate and dicarboxylate metabolism	30	0	1	1
Butanoate metabolism	27	0	1	1
Pantothenate and CoA biosynthesis	21	0	1	1
Folate biosynthesis	26	0	1	1
Retinol metabolism	67	0	1	1
Terpenoid backbone biosynthesis	22	0	1	1
Nitrogen metabolism	17	0	1	1
Sulfur metabolism	10	0	1	1
Biosynthesis of unsaturated fatty acids	26	0	1	1
2-Oxocarboxylic acid metabolism	18	0	1	1
Fatty acid metabolism	55	0	1	1
Biosynthesis of amino acids	71	0	1	1
RNA transport	165	0	1	1
RNA polymerase	31	0	1	1
Basal transcription factors	44	0	1	1
DNA replication	36	0	1	1
Protein export	23	0	1	1
Nucleotide excision repair	45	0	1	1
Mismatch repair	23	0	1	1
Fanconi anemia pathway	52	0.5	1	1
Cell cycle	124	0.5	1	1
Oocyte meiosis	124	0.5	1	1
p53 signaling pathway	73	0.5	1	1
Mitophagy - animal	66	0.5	1	1
Apoptosis - multiple species	31	0	1	1
Ferroptosis	41	0.5	1	1
Necroptosis	147	0.5	1	1
Notch signaling pathway	58	0	1	1
Hippo signaling pathway - multiple species	28	0	1	1
Complement and coagulation cascades	85	0	1	1
Antigen processing and presentation	69	0	1	1
Renin-angiotensin system	23	0	1	1
RIG-I-like receptor signaling pathway	59	0	1	1
Cytosolic DNA-sensing pathway	54	0	1	1
Ovarian steroidogenesis	51	0	1	1
Thyroid hormone synthesis	75	0	1	1
Maturity onset diabetes of the young	26	0	1	1
Proximal tubule bicarbonate reclamation	23	0	1	1
Pertussis	76	0	1	1
Legionellosis	57	0	1	1
Leishmaniasis	74	0	1	1
African trypanosomiasis	36	0	1	1
Malaria	49	0	1	1
Toxoplasmosis	110	0	1	1
Staphylococcus aureus infection	89	0	1	1
Chemical carcinogenesis	68	0	1	1
Thyroid cancer	37	0.5	1	1
Bladder cancer	41	0.5	1	1
Asthma	28	0	1	1
Autoimmune thyroid disease	42	0	1	1
Allograft rejection	35	0	1	1
Graft-versus-host disease	38	0	1	1
Vitamin B6 metabolism	6	0	1	1
Lipoic acid metabolism	4	0	1	1
Valine, leucine and isoleucine biosynthesis	4	0	1	1
Phenylalanine, tyrosine and tryptophan biosynthesis	6	0	1	1
Phosphonate and phosphinate metabolism	6	0	1	1
D-Glutamine and D-glutamate metabolism	5	0	1	1
